# Supplementary material for: The Tungsten-Promoted Synthesis of Piperidyl-Modified erythro-Methylphenidate Derivatives
Source: ACS Cent Sci. 2023 Aug 30;9(9):1775–83. doi: 10.1021/acscentsci.3c00556 (PMC10540299; doi:10.1021/acscentsci.3c00556)
Supplement: Supplementary file 2 — oc3c00556_si_002.cif [file oc3c00556_si_002.cif]

data_publication_text
_publ_contact_author_name        'Harman, W. Dean'
_publ_contact_author_address     
;Department of Chemistry
University of Virginia
409 McCormick Rd, P. O. Box 400319
Charlottesville, VA, 22904
USA
;
_publ_contact_author_email       wdh5z@virginia.edu
loop_
_publ_author_name
_publ_author_address

'Dabbs, Jonathan D.'
;Department of Chemistry
University of Virginia
409 McCormick Rd, P. O. Box 400319
Charlottesville, VA, 22904
USA
;
'Ericson, Megan N.'
;Department of Chemistry
University of Virginia
409 McCormick Rd, P. O. Box 400319
Charlottesville, VA, 22904
USA
;
'Wilde, Justin H.'
;Department of Chemistry
University of Virginia
409 McCormick Rd, P. O. Box 400319
Charlottesville, VA, 22904
USA
;
'Lombardo, Rachel F.'
;Department of Chemistry
University of Virginia
409 McCormick Rd, P. O. Box 400319
Charlottesville, VA, 22904
USA
;
'Ashcraft, Earl C.'
;Department of Chemistry
University of Virginia
409 McCormick Rd, P. O. Box 400319
Charlottesville, VA, 22904
USA
;
'Dickie, Diane A.'
;Department of Chemistry
University of Virginia
409 McCormick Rd, P. O. Box 400319
Charlottesville, VA, 22904
USA
;
'Harman, W. Dean'
;Department of Chemistry
University of Virginia
409 McCormick Rd, P. O. Box 400319
Charlottesville, VA, 22904
USA
;

data_6D
_chemical_name_systematic               ?
_chemical_name_common                   ?
_chemical_formula_moiety                ?
_chemical_formula_sum                   'C43 H66 B2 Cl2 N16 O10 P2 S2 W2'
_chemical_formula_iupac                 ?
_chemical_formula_weight                1553.39

_chemical_melting_point                 ?

_space_group_crystal_system             monoclinic
_space_group_IT_number                  14
_space_group_name_H-M_alt               'P 21/n'
_space_group_name_Hall                  '-P 2yn'
loop_
    _space_group_symop_operation_xyz
    'x, y, z'
    '-x+1/2, y+1/2, -z+1/2'
    '-x, -y, -z'
    'x-1/2, -y-1/2, z-1/2'

_cell_length_a                          11.4488(15)
_cell_length_b                          20.387(3)
_cell_length_c                          12.8800(18)
_cell_angle_alpha                       90
_cell_angle_beta                        104.213(2)
_cell_angle_gamma                       90
_cell_volume                            2914.3(7)
_cell_formula_units_Z                   2
_cell_measurement_reflns_used           5553
_cell_measurement_theta_min             2.3570
_cell_measurement_theta_max             25.0502
_cell_measurement_temperature           100.(2)

_exptl_crystal_description              block
_exptl_crystal_colour                   yellow
_exptl_crystal_size_max                 0.133
_exptl_crystal_size_mid                 0.090
_exptl_crystal_size_min                 0.083
_exptl_crystal_density_diffrn           1.770
_exptl_crystal_density_meas             ?
_exptl_crystal_density_method           'not measured'
_exptl_crystal_F_000                    1540

_exptl_absorpt_coefficient_mu           4.229
_exptl_absorpt_correction_type          Multi-Scan
_exptl_absorpt_process_details          
;
SADABS-2016/2 - Bruker AXS area detector scaling and absorption correction
;
_exptl_absorpt_correction_T_min         0.20
_exptl_absorpt_correction_T_max         0.26

_exptl_special_details                  
;
; 

_diffrn_ambient_temperature             100.(2)

_diffrn_source                          'fine-focus sealed tube'
_diffrn_source_type                     ?
_diffrn_source_power                    1.50
_diffrn_source_current                  30.0
_diffrn_source_voltage                  50

_diffrn_radiation_probe                 ?
_diffrn_radiation_type                  'Mo K\a'
_diffrn_radiation_wavelength            0.71073
_diffrn_radiation_monochromator         graphite

_diffrn_measurement_device              ?
_diffrn_measurement_device_type         'Bruker Kappa APEXII Duo'
_diffrn_measurement_method              '\f and \w scans'

_diffrn_detector_area_resol_mean        8.3333

_diffrn_reflns_number                   40505
_diffrn_reflns_av_R_equivalents         0.1009
_diffrn_reflns_av_unetI/netI            0.0748
_diffrn_reflns_theta_min                1.91
_diffrn_reflns_theta_max                28.29
_diffrn_reflns_theta_full               25.24
_diffrn_measured_fraction_theta_max     1.000
_diffrn_measured_fraction_theta_full    1.000
_diffrn_reflns_limit_h_min              -15
_diffrn_reflns_limit_h_max              15
_diffrn_reflns_limit_k_min              -27
_diffrn_reflns_limit_k_max              26
_diffrn_reflns_limit_l_min              -17
_diffrn_reflns_limit_l_max              17

_refine_special_details                 
;
;

_reflns_number_total                    7221
_reflns_number_gt                       5059
_reflns_threshold_expression            'I > 2\s(I)'
_reflns_Friedel_coverage                0.000
_reflns_Friedel_fraction_max            .
_reflns_Friedel_fraction_full           .

_refine_ls_structure_factor_coef        Fsqd
_refine_ls_matrix_type                  full
_refine_ls_R_factor_all                 0.0721
_refine_ls_R_factor_gt                  0.0361
_refine_ls_wR_factor_gt                 0.0609
_refine_ls_wR_factor_ref                0.0706
_refine_ls_goodness_of_fit_ref          0.976
_refine_ls_restrained_S_all             0.976
_refine_ls_number_reflns                7221
_refine_ls_number_parameters            385
_refine_ls_number_restraints            0
_refine_ls_number_constraints           ?
_refine_ls_hydrogen_treatment           mixed
_refine_ls_weighting_scheme             calc
_refine_ls_weighting_details            
    'w=1/[\s^2^(Fo^2^)+(0.0237P)^2^] where P=(Fo^2^+2Fc^2^)/3'

_atom_sites_solution_hydrogens          mixed
_atom_sites_solution_primary            iterative
_atom_sites_solution_secondary          ?

_refine_ls_shift/su_max                 0.002
_refine_ls_shift/su_mean                0.000
_refine_diff_density_max                1.545
_refine_diff_density_min                -1.486
_refine_ls_extinction_method            none
_refine_ls_extinction_coef              ?

loop_
    _atom_type_symbol
    _atom_type_description
    _atom_type_scat_dispersion_real
    _atom_type_scat_dispersion_imag
    _atom_type_scat_source
    C C 0.0033 0.0016 'International Tables Vol C Tables 4.2.6.8 and 6.1.1.4'
    H H 0.0000 0.0000 'International Tables Vol C Tables 4.2.6.8 and 6.1.1.4'
    B B 0.0013 0.0007 'International Tables Vol C Tables 4.2.6.8 and 6.1.1.4'
    Cl Cl 0.1484 0.1585
     'International Tables Vol C Tables 4.2.6.8 and 6.1.1.4'
    N N 0.0061 0.0033 'International Tables Vol C Tables 4.2.6.8 and 6.1.1.4'
    O O 0.0106 0.0060 'International Tables Vol C Tables 4.2.6.8 and 6.1.1.4'
    P P 0.1023 0.0942 'International Tables Vol C Tables 4.2.6.8 and 6.1.1.4'
    S S 0.1246 0.1234 'International Tables Vol C Tables 4.2.6.8 and 6.1.1.4'
    W W -0.8490 6.8722 'International Tables Vol C Tables 4.2.6.8 and 6.1.1.4'

_computing_data_collection              
    'Bruker Instrument Service v2017.5.0.0'
_computing_cell_refinement              
    'SAINT V8.40B (Bruker Nano, Inc., 2019)'
_computing_data_reduction               
    'SAINT V8.40B (Bruker Nano, Inc., 2019)'
_computing_structure_solution           'SHELXT 2018/2 (Sheldrick, 2018)'
_computing_structure_refinement         'SHELXL-2018/3 (Sheldrick, 2018)'
_computing_molecular_graphics           ?
_computing_publication_material         ?

loop_
    _atom_site_type_symbol
    _atom_site_label
    _atom_site_fract_x
    _atom_site_fract_y
    _atom_site_fract_z
    _atom_site_U_iso_or_equiv
    _atom_site_adp_type
    _atom_site_calc_flag
    _atom_site_refinement_flags_adp
    _atom_site_refinement_flags_occupancy
    _atom_site_refinement_flags_posn
    _atom_site_occupancy
    _atom_site_disorder_assembly
    _atom_site_disorder_group
    W W1 0.50932(2) 0.72021(2) 0.24775(2) 0.01071(5) Uani d . . . 1 . .
    S S1 0.69594(11) 0.56022(6) 0.03861(11) 0.0193(3) Uani d . . . 1 . .
    P P1 0.64030(11) 0.81743(7) 0.31499(12) 0.0159(3) Uani d . . . 1 . .
    O O1 0.5610(3) 0.73934(16) 0.0323(3) 0.0188(8) Uani d . . . 1 . .
    O O2 0.6780(3) 0.47427(16) 0.4623(3) 0.0206(8) Uani d . . . 1 . .
    O O3 0.5277(3) 0.45661(18) 0.3162(3) 0.0240(8) Uani d . . . 1 . .
    O O4 0.6710(3) 0.49201(17) 0.0493(3) 0.0247(8) Uani d . . . 1 . .
    O O5 0.8038(3) 0.57844(19) 0.0083(3) 0.0329(10) Uani d . . . 1 . .
    N N1 0.4587(3) 0.72813(19) 0.4050(3) 0.0126(9) Uani d . . . 1 . .
    N N2 0.3421(3) 0.74103(19) 0.4094(3) 0.0153(9) Uani d . . . 1 . .
    N N3 0.3681(3) 0.79584(19) 0.1929(3) 0.0156(9) Uani d . . . 1 . .
    N N4 0.2723(3) 0.80304(19) 0.2374(3) 0.0134(9) Uani d . . . 1 . .
    N N5 0.3415(3) 0.66007(19) 0.2126(3) 0.0130(8) Uani d . . . 1 . .
    N N6 0.2405(3) 0.6823(2) 0.2412(4) 0.0154(9) Uani d . . . 1 . .
    N N7 0.5419(3) 0.7267(2) 0.1209(3) 0.0140(9) Uani d . . . 1 . .
    N N8 0.6997(3) 0.59690(19) 0.1529(3) 0.0134(8) Uani d . . . 1 . .
    C C1 0.5217(4) 0.7254(2) 0.5083(4) 0.0170(10) Uani d . . . 1 . .
    H H1 0.605938 0.717376 0.530744 0.02 Uiso calc U . R 1 . .
    C C2 0.4477(4) 0.7357(2) 0.5772(4) 0.0189(11) Uani d . . . 1 . .
    H H2 0.469857 0.735631 0.653257 0.023 Uiso calc U . R 1 . .
    C C3 0.3348(4) 0.7460(2) 0.5109(4) 0.0159(10) Uani d . . . 1 . .
    H H3 0.263703 0.755218 0.533737 0.019 Uiso calc U . R 1 . .
    C C4 0.3643(4) 0.8448(2) 0.1240(4) 0.0181(11) Uani d . . . 1 . .
    H H4 0.41989 0.850987 0.080934 0.022 Uiso calc U . R 1 . .
    C C5 0.2669(4) 0.8857(2) 0.1241(4) 0.0208(11) Uani d . . . 1 . .
    H H5 0.243854 0.924446 0.08328 0.025 Uiso calc U . R 1 . .
    C C6 0.2113(4) 0.8574(2) 0.1969(4) 0.0184(11) Uani d . . . 1 . .
    H H6 0.141308 0.873637 0.215353 0.022 Uiso calc U . R 1 . .
    C C7 0.3117(4) 0.6015(2) 0.1667(4) 0.0200(11) Uani d . . . 1 . .
    H H7 0.364845 0.574313 0.139705 0.024 Uiso calc U . R 1 . .
    C C8 0.1929(4) 0.5856(2) 0.1637(5) 0.0229(12) Uani d . . . 1 . .
    H H8 0.149749 0.547295 0.134757 0.027 Uiso calc U . R 1 . .
    C C9 0.1521(4) 0.6378(3) 0.2122(5) 0.0226(12) Uani d . . . 1 . .
    H H9 0.073458 0.64183 0.223428 0.027 Uiso calc U . R 1 . .
    C C10 0.6846(4) 0.6736(2) 0.3339(4) 0.0142(10) Uani d . . . 1 . .
    H H10 0.709(4) 0.679(2) 0.420(4) 0.017 Uiso d U . . 1 . .
    C C11 0.5935(4) 0.6248(2) 0.2923(4) 0.0151(11) Uani d . . . 1 . .
    H H11 0.564(4) 0.608(2) 0.339(4) 0.018 Uiso d U . . 1 . .
    C C12 0.6259(4) 0.5703(2) 0.2236(4) 0.0141(10) Uani d . . . 1 . .
    H H12 0.550659 0.550066 0.178906 0.017 Uiso calc U . R 1 . .
    C C13 0.7924(4) 0.6417(2) 0.1980(4) 0.0149(10) Uani d . . . 1 . .
    H H13 0.858689 0.647046 0.166592 0.018 Uiso calc U . R 1 . .
    C C14 0.7875(4) 0.6766(2) 0.2845(4) 0.0165(11) Uani d . . . 1 . .
    H H14 0.853224 0.704599 0.31542 0.02 Uiso calc U . R 1 . .
    C C15 0.7000(4) 0.5179(2) 0.2976(4) 0.0160(10) Uani d . . . 1 . .
    H H15A 0.735075 0.487021 0.254229 0.019 Uiso calc U . R 1 . .
    H H15B 0.767184 0.539429 0.349594 0.019 Uiso calc U . R 1 . .
    C C16 0.6239(4) 0.4802(2) 0.3576(4) 0.0156(10) Uani d . . . 1 . .
    C C17 0.6172(4) 0.4333(3) 0.5252(4) 0.0248(12) Uani d . . . 1 . .
    H H17A 0.625493 0.387107 0.507316 0.037 Uiso calc U . R 1 . .
    H H17B 0.5316 0.444992 0.50913 0.037 Uiso calc U . R 1 . .
    H H17C 0.653557 0.440261 0.601614 0.037 Uiso calc U . R 1 . .
    C C18 0.5714(5) 0.5937(3) -0.0532(4) 0.0265(13) Uani d . . . 1 . .
    H H18A 0.563654 0.573379 -0.123528 0.04 Uiso calc U . R 1 . .
    H H18B 0.582662 0.641098 -0.058714 0.04 Uiso calc U . R 1 . .
    H H18C 0.498223 0.585308 -0.028708 0.04 Uiso calc U . R 1 . .
    C C19 0.7579(4) 0.8131(2) 0.4390(4) 0.0220(12) Uani d . . . 1 . .
    H H19A 0.722092 0.801108 0.498123 0.033 Uiso calc U . R 1 . .
    H H19B 0.797315 0.855983 0.453777 0.033 Uiso calc U . R 1 . .
    H H19C 0.81752 0.780045 0.431972 0.033 Uiso calc U . R 1 . .
    C C20 0.5618(4) 0.8911(3) 0.3431(5) 0.0266(13) Uani d . . . 1 . .
    H H20A 0.512332 0.908913 0.275895 0.04 Uiso calc U . R 1 . .
    H H20B 0.620966 0.924072 0.377706 0.04 Uiso calc U . R 1 . .
    H H20C 0.509951 0.87987 0.39079 0.04 Uiso calc U . R 1 . .
    C C21 0.7250(4) 0.8436(3) 0.2198(5) 0.0249(12) Uani d . . . 1 . .
    H H21A 0.766576 0.805808 0.198543 0.037 Uiso calc U . R 1 . .
    H H21B 0.78432 0.87679 0.253215 0.037 Uiso calc U . R 1 . .
    H H21C 0.669623 0.862382 0.156419 0.037 Uiso calc U . R 1 . .
    B B1 0.2413(5) 0.7465(3) 0.3043(4) 0.0139(11) Uani d . . . 1 . .
    H H1A 0.151(4) 0.756(2) 0.325(4) 0.013(12) Uiso d . . . 1 . .
    Cl Cl1 0.5715(2) 0.88090(13) -0.0551(2) 0.0252(6) Uani d . P . 0.5 A -1
    Cl Cl2 0.4977(3) 1.01466(15) -0.0208(3) 0.0321(8) Uani d . P . 0.5 A -1
    C C22 0.5439(9) 0.9606(5) -0.1090(9) 0.026(3) Uani d . P . 0.5 A -1
    H H22A 0.618322 0.977715 -0.125418 0.032 Uiso calc U P R 0.5 A -1
    H H22B 0.480748 0.958447 -0.176953 0.032 Uiso calc U P R 0.5 A -1

loop_
    _atom_site_aniso_label
    _atom_site_aniso_U_11
    _atom_site_aniso_U_22
    _atom_site_aniso_U_33
    _atom_site_aniso_U_12
    _atom_site_aniso_U_13
    _atom_site_aniso_U_23
    W1 0.01218(9) 0.01144(8) 0.00876(8) -0.00003(9) 0.00303(6) 0.00006(11)
    S1 0.0226(6) 0.0220(7) 0.0162(7) -0.0001(5) 0.0105(6) -0.0042(6)
    P1 0.0160(6) 0.0152(7) 0.0168(7) -0.0016(5) 0.0044(6) -0.0015(6)
    O1 0.0216(17) 0.024(2) 0.0127(19) -0.0029(14) 0.0074(15) 0.0025(15)
    O2 0.0262(19) 0.022(2) 0.014(2) -0.0058(15) 0.0051(16) 0.0037(16)
    O3 0.0248(19) 0.029(2) 0.018(2) -0.0087(16) 0.0052(16) 0.0029(17)
    O4 0.035(2) 0.0182(19) 0.023(2) 0.0019(16) 0.0106(18) -0.0039(17)
    O5 0.030(2) 0.049(3) 0.027(2) -0.0083(19) 0.0216(19) -0.013(2)
    N1 0.0085(17) 0.018(2) 0.012(2) 0.0024(16) 0.0022(15) 0.0010(19)
    N2 0.016(2) 0.016(2) 0.016(2) 0.0020(16) 0.0084(18) 0.0014(18)
    N3 0.0139(19) 0.020(2) 0.013(2) 0.0003(16) 0.0049(17) -0.0001(18)
    N4 0.0136(19) 0.018(2) 0.009(2) 0.0031(16) 0.0029(17) -0.0020(17)
    N5 0.0110(18) 0.015(2) 0.013(2) 0.0012(16) 0.0029(17) 0.0024(19)
    N6 0.0113(19) 0.015(2) 0.021(3) 0.0019(16) 0.0067(18) 0.0008(19)
    N7 0.0107(17) 0.013(2) 0.018(2) -0.0041(16) 0.0038(16) 0.0018(19)
    N8 0.0148(19) 0.019(2) 0.007(2) -0.0026(16) 0.0044(17) -0.0009(17)
    C1 0.013(2) 0.022(3) 0.014(2) -0.001(2) 0.0015(19) -0.001(2)
    C2 0.018(2) 0.030(3) 0.010(2) 0.001(2) 0.006(2) -0.001(2)
    C3 0.018(2) 0.021(3) 0.011(3) 0.001(2) 0.007(2) 0.000(2)
    C4 0.021(2) 0.019(3) 0.014(3) -0.001(2) 0.003(2) 0.003(2)
    C5 0.023(3) 0.014(3) 0.023(3) 0.004(2) 0.002(2) 0.002(2)
    C6 0.017(2) 0.016(3) 0.022(3) 0.002(2) 0.004(2) -0.002(2)
    C7 0.024(3) 0.017(3) 0.017(3) 0.005(2) 0.002(2) 0.007(2)
    C8 0.017(2) 0.017(3) 0.031(3) -0.006(2) -0.002(2) -0.006(2)
    C9 0.012(2) 0.029(3) 0.027(3) 0.000(2) 0.004(2) 0.004(3)
    C10 0.014(2) 0.018(3) 0.010(3) 0.0000(19) 0.002(2) -0.002(2)
    C11 0.019(2) 0.018(3) 0.010(3) 0.001(2) 0.007(2) 0.002(2)
    C12 0.013(2) 0.019(3) 0.012(3) 0.0002(19) 0.007(2) 0.001(2)
    C13 0.014(2) 0.013(2) 0.019(3) -0.0013(18) 0.009(2) 0.002(2)
    C14 0.016(2) 0.016(3) 0.020(3) 0.001(2) 0.008(2) 0.003(2)
    C15 0.017(2) 0.016(3) 0.017(3) 0.0013(19) 0.007(2) 0.001(2)
    C16 0.021(3) 0.012(2) 0.016(3) 0.004(2) 0.009(2) 0.001(2)
    C17 0.033(3) 0.026(3) 0.018(3) -0.005(2) 0.011(3) 0.009(2)
    C18 0.035(3) 0.025(3) 0.017(3) -0.001(2) 0.003(3) 0.000(3)
    C19 0.018(2) 0.022(3) 0.024(3) -0.004(2) 0.002(2) -0.008(2)
    C20 0.024(3) 0.023(3) 0.029(3) 0.002(2) -0.002(2) -0.008(3)
    C21 0.030(3) 0.019(3) 0.028(3) -0.008(2) 0.011(3) -0.003(3)
    B1 0.015(3) 0.018(3) 0.007(3) 0.003(2) 0.001(2) 0.003(2)
    Cl1 0.0279(13) 0.0292(15) 0.0194(14) -0.0033(11) 0.0073(11) 0.0029(12)
    Cl2 0.0278(13) 0.035(2) 0.032(2) -0.0009(17) 0.0052(16) -0.0035(15)
    C22 0.026(6) 0.030(6) 0.025(7) 0.000(5) 0.011(5) 0.011(5)

_geom_special_details                   
;

All esds (except the esd in the dihedral angle between two l.s. planes)
are estimated using the full covariance matrix.  The cell esds are taken
into account individually in the estimation of esds in distances, angles
and torsion angles; correlations between esds in cell parameters are only
used when they are defined by crystal symmetry.  An approximate (isotropic)
treatment of cell esds is used for estimating esds involving l.s. planes.
;

loop_
    _geom_bond_atom_site_label_1
    _geom_bond_atom_site_label_2
    _geom_bond_site_symmetry_2
    _geom_bond_distance
    _geom_bond_publ_flag
    W1 N7 . 1.768(4) ?
    W1 C11 . 2.184(5) ?
    W1 N3 . 2.220(4) ?
    W1 N5 . 2.230(4) ?
    W1 N1 . 2.246(4) ?
    W1 C10 . 2.252(5) ?
    W1 P1 . 2.5078(14) ?
    S1 O5 . 1.433(3) ?
    S1 O4 . 1.433(4) ?
    S1 N8 . 1.642(4) ?
    S1 C18 . 1.752(5) ?
    P1 C21 . 1.820(5) ?
    P1 C19 . 1.821(5) ?
    P1 C20 . 1.833(5) ?
    O1 N7 . 1.241(5) ?
    O2 C16 . 1.343(6) ?
    O2 C17 . 1.455(5) ?
    O3 C16 . 1.200(6) ?
    N1 C1 . 1.349(6) ?
    N1 N2 . 1.375(5) ?
    N2 C3 . 1.334(6) ?
    N2 B1 . 1.552(7) ?
    N3 C4 . 1.329(6) ?
    N3 N4 . 1.364(5) ?
    N4 C6 . 1.344(6) ?
    N4 B1 . 1.533(7) ?
    N5 C7 . 1.339(6) ?
    N5 N6 . 1.374(5) ?
    N6 C9 . 1.341(6) ?
    N6 B1 . 1.540(7) ?
    N8 C13 . 1.413(6) ?
    N8 C12 . 1.488(5) ?
    C1 C2 . 1.385(6) ?
    C1 H1 . 0.95 ?
    C2 C3 . 1.379(6) ?
    C2 H2 . 0.95 ?
    C3 H3 . 0.95 ?
    C4 C5 . 1.392(6) ?
    C4 H4 . 0.95 ?
    C5 C6 . 1.382(7) ?
    C5 H5 . 0.95 ?
    C6 H6 . 0.95 ?
    C7 C8 . 1.389(6) ?
    C7 H7 . 0.95 ?
    C8 C9 . 1.372(7) ?
    C8 H8 . 0.95 ?
    C9 H9 . 0.95 ?
    C10 C11 . 1.447(7) ?
    C10 C14 . 1.471(6) ?
    C10 H10 . 1.08(5) ?
    C11 C12 . 1.523(6) ?
    C11 H11 . 0.83(5) ?
    C12 C15 . 1.540(6) ?
    C12 H12 . 1.0 ?
    C13 C14 . 1.334(7) ?
    C13 H13 . 0.95 ?
    C14 H14 . 0.95 ?
    C15 C16 . 1.509(6) ?
    C15 H15A . 0.99 ?
    C15 H15B . 0.99 ?
    C17 H17A . 0.98 ?
    C17 H17B . 0.98 ?
    C17 H17C . 0.98 ?
    C18 H18A . 0.98 ?
    C18 H18B . 0.98 ?
    C18 H18C . 0.98 ?
    C19 H19A . 0.98 ?
    C19 H19B . 0.98 ?
    C19 H19C . 0.98 ?
    C20 H20A . 0.98 ?
    C20 H20B . 0.98 ?
    C20 H20C . 0.98 ?
    C21 H21A . 0.98 ?
    C21 H21B . 0.98 ?
    C21 H21C . 0.98 ?
    B1 H1A . 1.14(4) ?
    Cl1 C22 . 1.764(11) ?
    Cl2 C22 . 1.756(12) ?
    C22 H22A . 0.99 ?
    C22 H22B . 0.99 ?

loop_
    _geom_angle_atom_site_label_1
    _geom_angle_atom_site_label_2
    _geom_angle_atom_site_label_3
    _geom_angle_site_symmetry_1
    _geom_angle_site_symmetry_3
    _geom_angle
    _geom_angle_publ_flag
    N7 W1 C11 . . 97.45(18) ?
    N7 W1 N3 . . 87.49(16) ?
    C11 W1 N3 . . 160.38(16) ?
    N7 W1 N5 . . 102.72(16) ?
    C11 W1 N5 . . 82.31(16) ?
    N3 W1 N5 . . 78.09(14) ?
    N7 W1 N1 . . 171.18(15) ?
    C11 W1 N1 . . 91.27(16) ?
    N3 W1 N1 . . 84.73(14) ?
    N5 W1 N1 . . 79.75(14) ?
    N7 W1 C10 . . 97.03(17) ?
    C11 W1 C10 . . 38.03(17) ?
    N3 W1 C10 . . 160.26(16) ?
    N5 W1 C10 . . 119.17(16) ?
    N1 W1 C10 . . 88.97(15) ?
    N7 W1 P1 . . 90.94(13) ?
    C11 W1 P1 . . 115.18(14) ?
    N3 W1 P1 . . 83.57(10) ?
    N5 W1 P1 . . 156.49(10) ?
    N1 W1 P1 . . 84.07(10) ?
    C10 W1 P1 . . 77.18(13) ?
    O5 S1 O4 . . 118.9(2) ?
    O5 S1 N8 . . 107.0(2) ?
    O4 S1 N8 . . 108.5(2) ?
    O5 S1 C18 . . 109.2(3) ?
    O4 S1 C18 . . 107.1(2) ?
    N8 S1 C18 . . 105.4(2) ?
    C21 P1 C19 . . 101.8(2) ?
    C21 P1 C20 . . 105.1(3) ?
    C19 P1 C20 . . 99.1(2) ?
    C21 P1 W1 . . 111.81(18) ?
    C19 P1 W1 . . 121.04(17) ?
    C20 P1 W1 . . 115.82(17) ?
    C16 O2 C17 . . 116.4(4) ?
    C1 N1 N2 . . 104.9(4) ?
    C1 N1 W1 . . 133.7(3) ?
    N2 N1 W1 . . 121.3(3) ?
    C3 N2 N1 . . 110.5(4) ?
    C3 N2 B1 . . 129.6(4) ?
    N1 N2 B1 . . 120.0(4) ?
    C4 N3 N4 . . 107.5(4) ?
    C4 N3 W1 . . 129.5(3) ?
    N4 N3 W1 . . 122.6(3) ?
    C6 N4 N3 . . 108.7(4) ?
    C6 N4 B1 . . 131.9(4) ?
    N3 N4 B1 . . 118.5(4) ?
    C7 N5 N6 . . 105.8(4) ?
    C7 N5 W1 . . 133.9(3) ?
    N6 N5 W1 . . 120.3(3) ?
    C9 N6 N5 . . 109.3(4) ?
    C9 N6 B1 . . 128.9(4) ?
    N5 N6 B1 . . 121.7(4) ?
    O1 N7 W1 . . 172.1(4) ?
    C13 N8 C12 . . 117.8(4) ?
    C13 N8 S1 . . 121.0(3) ?
    C12 N8 S1 . . 119.2(3) ?
    N1 C1 C2 . . 111.2(4) ?
    N1 C1 H1 . . 124.4 ?
    C2 C1 H1 . . 124.4 ?
    C3 C2 C1 . . 104.7(4) ?
    C3 C2 H2 . . 127.6 ?
    C1 C2 H2 . . 127.6 ?
    N2 C3 C2 . . 108.7(4) ?
    N2 C3 H3 . . 125.7 ?
    C2 C3 H3 . . 125.7 ?
    N3 C4 C5 . . 110.1(4) ?
    N3 C4 H4 . . 124.9 ?
    C5 C4 H4 . . 124.9 ?
    C6 C5 C4 . . 104.6(4) ?
    C6 C5 H5 . . 127.7 ?
    C4 C5 H5 . . 127.7 ?
    N4 C6 C5 . . 109.0(4) ?
    N4 C6 H6 . . 125.5 ?
    C5 C6 H6 . . 125.5 ?
    N5 C7 C8 . . 111.2(4) ?
    N5 C7 H7 . . 124.4 ?
    C8 C7 H7 . . 124.4 ?
    C9 C8 C7 . . 104.3(4) ?
    C9 C8 H8 . . 127.9 ?
    C7 C8 H8 . . 127.9 ?
    N6 C9 C8 . . 109.5(4) ?
    N6 C9 H9 . . 125.3 ?
    C8 C9 H9 . . 125.3 ?
    C11 C10 C14 . . 116.7(4) ?
    C11 C10 W1 . . 68.4(3) ?
    C14 C10 W1 . . 118.7(3) ?
    C11 C10 H10 . . 116.(2) ?
    C14 C10 H10 . . 114.(2) ?
    W1 C10 H10 . . 116.(2) ?
    C10 C11 C12 . . 117.5(4) ?
    C10 C11 W1 . . 73.5(3) ?
    C12 C11 W1 . . 130.8(3) ?
    C10 C11 H11 . . 114.(4) ?
    C12 C11 H11 . . 108.(3) ?
    W1 C11 H11 . . 109.(3) ?
    N8 C12 C11 . . 110.2(4) ?
    N8 C12 C15 . . 108.8(3) ?
    C11 C12 C15 . . 108.8(4) ?
    N8 C12 H12 . . 109.7 ?
    C11 C12 H12 . . 109.7 ?
    C15 C12 H12 . . 109.7 ?
    C14 C13 N8 . . 120.5(4) ?
    C14 C13 H13 . . 119.8 ?
    N8 C13 H13 . . 119.8 ?
    C13 C14 C10 . . 122.8(5) ?
    C13 C14 H14 . . 118.6 ?
    C10 C14 H14 . . 118.6 ?
    C16 C15 C12 . . 111.8(4) ?
    C16 C15 H15A . . 109.3 ?
    C12 C15 H15A . . 109.3 ?
    C16 C15 H15B . . 109.3 ?
    C12 C15 H15B . . 109.3 ?
    H15A C15 H15B . . 107.9 ?
    O3 C16 O2 . . 123.9(4) ?
    O3 C16 C15 . . 123.9(5) ?
    O2 C16 C15 . . 112.2(4) ?
    O2 C17 H17A . . 109.5 ?
    O2 C17 H17B . . 109.5 ?
    H17A C17 H17B . . 109.5 ?
    O2 C17 H17C . . 109.5 ?
    H17A C17 H17C . . 109.5 ?
    H17B C17 H17C . . 109.5 ?
    S1 C18 H18A . . 109.5 ?
    S1 C18 H18B . . 109.5 ?
    H18A C18 H18B . . 109.5 ?
    S1 C18 H18C . . 109.5 ?
    H18A C18 H18C . . 109.5 ?
    H18B C18 H18C . . 109.5 ?
    P1 C19 H19A . . 109.5 ?
    P1 C19 H19B . . 109.5 ?
    H19A C19 H19B . . 109.5 ?
    P1 C19 H19C . . 109.5 ?
    H19A C19 H19C . . 109.5 ?
    H19B C19 H19C . . 109.5 ?
    P1 C20 H20A . . 109.5 ?
    P1 C20 H20B . . 109.5 ?
    H20A C20 H20B . . 109.5 ?
    P1 C20 H20C . . 109.5 ?
    H20A C20 H20C . . 109.5 ?
    H20B C20 H20C . . 109.5 ?
    P1 C21 H21A . . 109.5 ?
    P1 C21 H21B . . 109.5 ?
    H21A C21 H21B . . 109.5 ?
    P1 C21 H21C . . 109.5 ?
    H21A C21 H21C . . 109.5 ?
    H21B C21 H21C . . 109.5 ?
    N4 B1 N6 . . 108.3(4) ?
    N4 B1 N2 . . 108.6(4) ?
    N6 B1 N2 . . 107.8(4) ?
    N4 B1 H1A . . 110.(2) ?
    N6 B1 H1A . . 112.(2) ?
    N2 B1 H1A . . 109.(2) ?
    Cl2 C22 Cl1 . . 112.1(6) ?
    Cl2 C22 H22A . . 109.2 ?
    Cl1 C22 H22A . . 109.2 ?
    Cl2 C22 H22B . . 109.2 ?
    Cl1 C22 H22B . . 109.2 ?
    H22A C22 H22B . . 107.9 ?

loop_
    _geom_torsion_atom_site_label_1
    _geom_torsion_atom_site_label_2
    _geom_torsion_atom_site_label_3
    _geom_torsion_atom_site_label_4
    _geom_torsion_site_symmetry_1
    _geom_torsion_site_symmetry_2
    _geom_torsion_site_symmetry_3
    _geom_torsion_site_symmetry_4
    _geom_torsion
    _geom_torsion_publ_flag
    C1 N1 N2 C3 . . . . 0.1(5) ?
    W1 N1 N2 C3 . . . . -177.5(3) ?
    C1 N1 N2 B1 . . . . -178.8(4) ?
    W1 N1 N2 B1 . . . . 3.5(5) ?
    C4 N3 N4 C6 . . . . -1.2(5) ?
    W1 N3 N4 C6 . . . . 172.5(3) ?
    C4 N3 N4 B1 . . . . 168.9(4) ?
    W1 N3 N4 B1 . . . . -17.4(5) ?
    C7 N5 N6 C9 . . . . -0.4(5) ?
    W1 N5 N6 C9 . . . . -179.8(3) ?
    C7 N5 N6 B1 . . . . 175.4(4) ?
    W1 N5 N6 B1 . . . . -4.0(6) ?
    O5 S1 N8 C13 . . . . 5.3(4) ?
    O4 S1 N8 C13 . . . . 134.7(4) ?
    C18 S1 N8 C13 . . . . -110.8(4) ?
    O5 S1 N8 C12 . . . . -158.3(3) ?
    O4 S1 N8 C12 . . . . -28.9(4) ?
    C18 S1 N8 C12 . . . . 85.6(4) ?
    N2 N1 C1 C2 . . . . 0.5(5) ?
    W1 N1 C1 C2 . . . . 177.7(3) ?
    N1 C1 C2 C3 . . . . -0.9(6) ?
    N1 N2 C3 C2 . . . . -0.7(6) ?
    B1 N2 C3 C2 . . . . 178.2(5) ?
    C1 C2 C3 N2 . . . . 0.9(6) ?
    N4 N3 C4 C5 . . . . 1.3(6) ?
    W1 N3 C4 C5 . . . . -171.9(3) ?
    N3 C4 C5 C6 . . . . -0.8(6) ?
    N3 N4 C6 C5 . . . . 0.7(6) ?
    B1 N4 C6 C5 . . . . -167.6(5) ?
    C4 C5 C6 N4 . . . . 0.1(6) ?
    N6 N5 C7 C8 . . . . 0.7(6) ?
    W1 N5 C7 C8 . . . . -179.9(4) ?
    N5 C7 C8 C9 . . . . -0.8(6) ?
    N5 N6 C9 C8 . . . . -0.2(6) ?
    B1 N6 C9 C8 . . . . -175.6(5) ?
    C7 C8 C9 N6 . . . . 0.6(6) ?
    C14 C10 C11 C12 . . . . 15.5(7) ?
    W1 C10 C11 C12 . . . . 127.8(4) ?
    C14 C10 C11 W1 . . . . -112.3(4) ?
    C13 N8 C12 C11 . . . . 43.1(5) ?
    S1 N8 C12 C11 . . . . -152.8(3) ?
    C13 N8 C12 C15 . . . . -76.2(5) ?
    S1 N8 C12 C15 . . . . 88.0(4) ?
    C10 C11 C12 N8 . . . . -38.8(6) ?
    W1 C11 C12 N8 . . . . 52.7(5) ?
    C10 C11 C12 C15 . . . . 80.5(5) ?
    W1 C11 C12 C15 . . . . 172.0(3) ?
    C12 N8 C13 C14 . . . . -23.6(6) ?
    S1 N8 C13 C14 . . . . 172.6(4) ?
    N8 C13 C14 C10 . . . . -3.4(7) ?
    C11 C10 C14 C13 . . . . 7.1(7) ?
    W1 C10 C14 C13 . . . . -71.7(6) ?
    N8 C12 C15 C16 . . . . -169.8(4) ?
    C11 C12 C15 C16 . . . . 70.1(5) ?
    C17 O2 C16 O3 . . . . 3.8(7) ?
    C17 O2 C16 C15 . . . . -174.3(4) ?
    C12 C15 C16 O3 . . . . 48.4(6) ?
    C12 C15 C16 O2 . . . . -133.4(4) ?
    C6 N4 B1 N6 . . . . 119.7(5) ?
    N3 N4 B1 N6 . . . . -47.6(5) ?
    C6 N4 B1 N2 . . . . -123.4(5) ?
    N3 N4 B1 N2 . . . . 69.2(5) ?
    C9 N6 B1 N4 . . . . -124.4(5) ?
    N5 N6 B1 N4 . . . . 60.7(6) ?
    C9 N6 B1 N2 . . . . 118.3(5) ?
    N5 N6 B1 N2 . . . . -56.6(6) ?
    C3 N2 B1 N4 . . . . 120.4(5) ?
    N1 N2 B1 N4 . . . . -60.9(5) ?
    C3 N2 B1 N6 . . . . -122.4(5) ?
    N1 N2 B1 N6 . . . . 56.3(5) ?

_shelx_res_file                         
;

TITL mo_harman_jdd_nmr1_x1_0m_a.res in P2(1)/n
    mo_Harman_JDD_NMR1_X1_0m.res
    created by SHELXL-2018/3 at 10:49:06 on 07-Jun-2022
REM Old TITL mo_Harman_JDD_NMR1_X1_0m in P2(1)/n
REM SHELXT solution in P2(1)/n: R1 0.092, Rweak 0.005, Alpha 0.037
REM <I/s> 0.258 for 190 systematic absences, Orientation as input
REM Formula found by SHELXT: C50 N12 O11 P2 S2 W2
CELL 0.71073 11.4488 20.3871 12.88 90 104.213 90
ZERR 2 0.0015 0.0027 0.0018 0 0.002 0
LATT 1
SYMM 0.5-X,0.5+Y,0.5-Z
SFAC C H B Cl N O P S W
UNIT 86 132 4 4 32 20 4 4 4

L.S. 4
PLAN  4
SIZE 0.083 0.09 0.133
TEMP -173.13
CONF
BOND
list 4
MORE -1
BOND $H
fmap 2
acta
REM <olex2.extras>
REM <HklSrc "%.\\mo_Harman_JDD_NMR1_X1_0m.hkl">
REM </olex2.extras>

WGHT    0.023700
FVAR       0.23822
W1    9    0.509320    0.720212    0.247752    11.00000    0.01218    0.01144 =
         0.00876    0.00006    0.00303   -0.00003
S1    8    0.695940    0.560221    0.038605    11.00000    0.02265    0.02197 =
         0.01624   -0.00423    0.01054   -0.00006
P1    7    0.640296    0.817432    0.314988    11.00000    0.01596    0.01520 =
         0.01677   -0.00152    0.00443   -0.00160
O1    6    0.561028    0.739343    0.032258    11.00000    0.02161    0.02370 =
         0.01271    0.00245    0.00741   -0.00290
O2    6    0.678011    0.474270    0.462263    11.00000    0.02619    0.02193 =
         0.01378    0.00365    0.00510   -0.00577
O3    6    0.527695    0.456613    0.316154    11.00000    0.02483    0.02943 =
         0.01762    0.00286    0.00523   -0.00867
O4    6    0.670952    0.492011    0.049333    11.00000    0.03500    0.01821 =
         0.02260   -0.00389    0.01057    0.00194
O5    6    0.803850    0.578440    0.008280    11.00000    0.02989    0.04932 =
         0.02703   -0.01264    0.02163   -0.00834
N1    5    0.458660    0.728131    0.405030    11.00000    0.00851    0.01757 =
         0.01150    0.00095    0.00223    0.00244
N2    5    0.342126    0.741032    0.409416    11.00000    0.01601    0.01645 =
         0.01567    0.00143    0.00843    0.00195
N3    5    0.368124    0.795842    0.192869    11.00000    0.01391    0.02036 =
         0.01341   -0.00006    0.00494    0.00029
N4    5    0.272345    0.803039    0.237380    11.00000    0.01355    0.01809 =
         0.00859   -0.00195    0.00286    0.00306
N5    5    0.341519    0.660074    0.212636    11.00000    0.01101    0.01521 =
         0.01268    0.00238    0.00292    0.00120
N6    5    0.240488    0.682254    0.241205    11.00000    0.01134    0.01518 =
         0.02117    0.00085    0.00670    0.00191
N7    5    0.541888    0.726681    0.120858    11.00000    0.01070    0.01290 =
         0.01840    0.00180    0.00375   -0.00407
N8    5    0.699725    0.596902    0.152912    11.00000    0.01482    0.01947 =
         0.00670   -0.00085    0.00441   -0.00259
C1    1    0.521741    0.725361    0.508257    11.00000    0.01336    0.02238 =
         0.01415   -0.00140    0.00149   -0.00118
AFIX  43
H1    2    0.605938    0.717376    0.530744    11.00000   -1.20000
AFIX   0
C2    1    0.447733    0.735680    0.577177    11.00000    0.01761    0.03042 =
         0.00996   -0.00148    0.00574    0.00142
AFIX  43
H2    2    0.469857    0.735631    0.653257    11.00000   -1.20000
AFIX   0
C3    1    0.334845    0.746039    0.510905    11.00000    0.01759    0.02122 =
         0.01055    0.00006    0.00662    0.00128
AFIX  43
H3    2    0.263703    0.755218    0.533737    11.00000   -1.20000
AFIX   0
C4    1    0.364279    0.844794    0.124005    11.00000    0.02125    0.01900 =
         0.01354    0.00343    0.00307   -0.00143
AFIX  43
H4    2    0.419890    0.850987    0.080934    11.00000   -1.20000
AFIX   0
C5    1    0.266929    0.885693    0.124125    11.00000    0.02308    0.01436 =
         0.02338    0.00187    0.00239    0.00421
AFIX  43
H5    2    0.243854    0.924446    0.083280    11.00000   -1.20000
AFIX   0
C6    1    0.211318    0.857359    0.196913    11.00000    0.01717    0.01620 =
         0.02150   -0.00187    0.00395    0.00227
AFIX  43
H6    2    0.141308    0.873637    0.215353    11.00000   -1.20000
AFIX   0
C7    1    0.311676    0.601482    0.166726    11.00000    0.02430    0.01688 =
         0.01724    0.00668    0.00215    0.00510
AFIX  43
H7    2    0.364845    0.574313    0.139705    11.00000   -1.20000
AFIX   0
C8    1    0.192911    0.585591    0.163740    11.00000    0.01659    0.01744 =
         0.03068   -0.00573   -0.00190   -0.00557
AFIX  43
H8    2    0.149749    0.547295    0.134757    11.00000   -1.20000
AFIX   0
C9    1    0.152107    0.637801    0.212188    11.00000    0.01204    0.02894 =
         0.02679    0.00360    0.00449    0.00041
AFIX  43
H9    2    0.073458    0.641830    0.223428    11.00000   -1.20000
AFIX   0
C10   1    0.684644    0.673617    0.333943    11.00000    0.01424    0.01805 =
         0.00987   -0.00174    0.00208    0.00001
H10   2    0.709202    0.679285    0.419767    11.00000   -1.20000
C11   1    0.593465    0.624818    0.292274    11.00000    0.01887    0.01826 =
         0.01011    0.00170    0.00729    0.00110
H11   2    0.563975    0.607748    0.338927    11.00000   -1.20000
C12   1    0.625926    0.570269    0.223600    11.00000    0.01259    0.01935 =
         0.01239    0.00145    0.00708    0.00020
AFIX  13
H12   2    0.550659    0.550066    0.178906    11.00000   -1.20000
AFIX   0
C13   1    0.792410    0.641723    0.198035    11.00000    0.01427    0.01319 =
         0.01941    0.00172    0.00853   -0.00130
AFIX  43
H13   2    0.858689    0.647046    0.166592    11.00000   -1.20000
AFIX   0
C14   1    0.787525    0.676628    0.284490    11.00000    0.01558    0.01568 =
         0.02033    0.00295    0.00813    0.00080
AFIX  43
H14   2    0.853224    0.704599    0.315420    11.00000   -1.20000
AFIX   0
C15   1    0.699976    0.517903    0.297598    11.00000    0.01728    0.01574 =
         0.01658    0.00143    0.00739    0.00129
AFIX  23
H15A  2    0.735075    0.487021    0.254229    11.00000   -1.20000
H15B  2    0.767184    0.539429    0.349594    11.00000   -1.20000
AFIX   0
C16   1    0.623930    0.480154    0.357616    11.00000    0.02102    0.01201 =
         0.01607    0.00137    0.00873    0.00389
C17   1    0.617204    0.433316    0.525217    11.00000    0.03313    0.02572 =
         0.01807    0.00877    0.01093   -0.00474
AFIX 137
H17A  2    0.625493    0.387107    0.507316    11.00000   -1.50000
H17B  2    0.531600    0.444992    0.509130    11.00000   -1.50000
H17C  2    0.653557    0.440261    0.601614    11.00000   -1.50000
AFIX   0
C18   1    0.571403    0.593687   -0.053197    11.00000    0.03539    0.02493 =
         0.01732   -0.00017    0.00302   -0.00128
AFIX 137
H18A  2    0.563654    0.573379   -0.123528    11.00000   -1.50000
H18B  2    0.582662    0.641098   -0.058714    11.00000   -1.50000
H18C  2    0.498223    0.585308   -0.028708    11.00000   -1.50000
AFIX   0
C19   1    0.757884    0.813147    0.439039    11.00000    0.01827    0.02192 =
         0.02427   -0.00755    0.00200   -0.00390
AFIX 137
H19A  2    0.722092    0.801108    0.498123    11.00000   -1.50000
H19B  2    0.797315    0.855983    0.453777    11.00000   -1.50000
H19C  2    0.817520    0.780045    0.431972    11.00000   -1.50000
AFIX   0
C20   1    0.561751    0.891145    0.343116    11.00000    0.02388    0.02262 =
         0.02873   -0.00789   -0.00247    0.00227
AFIX 137
H20A  2    0.512332    0.908913    0.275895    11.00000   -1.50000
H20B  2    0.620966    0.924072    0.377706    11.00000   -1.50000
H20C  2    0.509951    0.879870    0.390790    11.00000   -1.50000
AFIX   0
C21   1    0.724972    0.843625    0.219811    11.00000    0.03015    0.01859 =
         0.02797   -0.00272    0.01093   -0.00805
AFIX 137
H21A  2    0.766576    0.805808    0.198543    11.00000   -1.50000
H21B  2    0.784320    0.876790    0.253215    11.00000   -1.50000
H21C  2    0.669623    0.862382    0.156419    11.00000   -1.50000
AFIX   0
B1    3    0.241283    0.746472    0.304326    11.00000    0.01539    0.01787 =
         0.00729    0.00253    0.00079    0.00280
H1A   2    0.151484    0.756148    0.324925    11.00000    0.01306

PART -1
CL1   4    0.571514    0.880902   -0.055113    10.50000    0.02785    0.02918 =
         0.01943    0.00291    0.00733   -0.00330
CL2   4    0.497679    1.014656   -0.020781    10.50000    0.02776    0.03506 =
         0.03241   -0.00349    0.00523   -0.00094
C22   1    0.543941    0.960584   -0.109018    10.50000    0.02584    0.03035 =
         0.02536    0.01085    0.01100   -0.00008
AFIX  23
H22A  2    0.618322    0.977715   -0.125418    10.50000   -1.20000
H22B  2    0.480748    0.958447   -0.176953    10.50000   -1.20000
AFIX   0
HKLF 4


REM  mo_harman_jdd_nmr1_x1_0m_a.res in P2(1)/n
REM wR2 = 0.070569, GooF = S = 0.97609, Restrained GooF = 0.97609 for all data
REM R1 = 0.036144 for 5059 Fo > 4sig(Fo) and 0.072075 for all 7221 data
REM 385 parameters refined using 0 restraints

END

WGHT      0.0237      0.0000

REM Highest difference peak  1.545,  deepest hole -1.486,  1-sigma level  0.181
Q1    1   0.5073  0.8407  0.2434  11.00000  0.05    1.54
Q2    1   0.4686  0.7208  0.2567  11.00000  0.05    1.17
Q3    1   0.4325  0.6753  0.2478  11.00000  0.05    0.96
Q4    1   0.7147  0.4399  0.5411  11.00000  0.05    0.83
;
_shelx_res_checksum                     4089

_shelx_hkl_file                         
;
   1   0   0 3.09680 4.69689   1
   1   0   0 2.74292 4.53468   1
   1   0   0 5.20560 6.03141   2
   1   0   0 -6.9425 8.59548   3
   1   0   0 8.74186 5.93425   5
  -1   0   0 3.10436 5.75185   5
  -1   0   0 -1.2618 5.88834   4
  -1   0   0 3.60270 4.18690   1
  -1   0   0 1.16831 4.18163   1
   2   0   0 348.856 19.3285   1
  -2   0   0 386.619 27.1560   4
  -2   0   0 322.536 20.2132   1
   2   0   0 408.911 26.0923   2
   2   0   0 395.189 19.1616   1
   2   0   0 409.739 22.7968   5
   2   0   0 414.433 28.8409   3
   3   0   0 11.1244 21.1997   3
   3   0   0 -4.9468 13.8967   5
   3   0   0 -21.218 16.0413   2
  -3   0   0 -11.671 12.9605   1
  -3   0   0 -6.9112 16.2365   4
   3   0   0 -8.2477 9.18484   1
   3   0   0 -10.426 12.9548   1
   4   0   0 3959.30 129.434   5
   4   0   0 3737.91 121.584   1
  -4   0   0 3859.79 128.098   1
   4   0   0 3909.93 138.200   3
   4   0   0 3999.44 123.777   1
  -4   0   0 3767.37 133.634   4
   4   0   0 4017.78 132.667   2
   5   0   0 -14.029 23.1810   3
   5   0   0 -32.188 14.4519   5
  -5   0   0 11.0642 16.0867   1
   5   0   0 1.25773 20.6249   2
  -5   0   0 -11.582 22.1011   4
   5   0   0 -7.3263 6.01046   1
  -6   0   0 3967.69 144.244   4
   6   0   0 4057.57 141.734   2
  -6   0   0 4097.45 137.644   1
   6   0   0 3801.94 149.426   3
  -7   0   0 28.1318 19.0030   1
   7   0   0 19.3212 28.2843   3
  -7   0   0 4.20210 21.6597   4
   7   0   0 -14.729 21.3390   2
  -8   0   0 815.573 60.6163   4
  -8   0   0 861.229 51.6372   1
   8   0   0 876.065 58.9040   2
   8   0   0 702.258 64.2498   3
   9   0   0 17.6018 33.6235   3
  -9   0   0 -24.195 25.8948   4
   9   0   0 -8.5362 26.7827   2
  -9   0   0 11.0213 22.0571   1
 -10   0   0 620.417 65.1256   4
  10   0   0 789.065 65.8412   2
  10   0   0 644.746 71.9800   3
  11   0   0 30.5906 42.7928   3
  11   0   0 -40.688 33.7606   2
 -11   0   0 -18.966 33.8119   4
  12   0   0 240.672 59.0262   3
 -12   0   0 288.763 49.5300   4
  13   0   0 27.3688 48.9227   3
  14   0   0 477.421 78.5834   3
   0   1   0 -15.903 3.16081   4
   1  -1   0 878.324 32.0184   1
  -1  -1   0 836.074 29.2358   4
  -1  -1   0 806.844 28.3062   2
   1  -1   0 822.009 32.2197   3
   1  -1   0 830.330 31.5828   5
   1  -1   0 834.797 32.1351   2
   1   1   0 833.366 28.4448   2
  -1   1   0 872.440 32.3929   4
   1   1   0 829.484 31.2439   3
  -1   1   0 781.100 30.9616   1
   2  -1   0 244.488 23.8972   2
   2  -1   0 205.539 26.4121   3
   2  -1   0 281.118 23.0557   1
  -2  -1   0 241.883 21.1303   4
   2  -1   0 226.672 24.4546   5
  -2   1   0 238.241 24.8260   4
   2   1   0 206.623 24.4287   3
   2   1   0 231.510 19.4592   2
  -2   1   0 247.208 22.7396   1
  -3  -1   0 175.132 16.9137   1
   3  -1   0 199.188 27.0261   5
   3  -1   0 188.998 23.3737   1
  -3  -1   0 194.441 27.5713   4
   3  -1   0 185.682 22.9854   2
   3  -1   0 178.535 26.7734   3
   3   1   0 165.671 24.5224   3
  -3   1   0 211.612 25.3372   1
  -3   1   0 184.260 26.3709   4
   3   1   0 167.711 19.4734   2
   4  -1   0 894.544 47.2013   2
  -4  -1   0 887.694 47.2671   4
   4  -1   0 891.151 52.7681   3
   4  -1   0 925.006 46.4483   5
  -4  -1   0 861.350 37.7714   1
   4  -1   0 907.798 40.7527   1
   4   1   0 941.268 44.5518   2
  -4   1   0 885.879 45.1798   1
  -4   1   0 998.042 49.8254   4
   4   1   0 930.162 54.3781   3
   5  -1   0 287.446 40.1061   3
   5  -1   0 279.013 32.1550   5
   5  -1   0 281.362 24.6071   1
   5  -1   0 361.017 38.8361   2
  -5  -1   0 319.840 26.1346   1
  -5  -1   0 258.726 31.4882   4
  -5   1   0 280.281 35.3444   4
   5   1   0 262.498 38.0665   3
  -5   1   0 339.246 31.7167   1
   5   1   0 307.605 32.4745   2
   6  -1   0 434.752 37.2377   5
  -6  -1   0 486.941 33.3678   1
   6  -1   0 458.073 44.2304   2
   6  -1   0 488.026 47.7502   3
  -6  -1   0 480.575 39.9160   4
   6  -1   0 489.237 28.0894   1
  -6   1   0 469.409 46.5576   4
   6   1   0 431.920 45.8777   3
  -6   1   0 478.896 37.5467   1
   6   1   0 435.593 39.3424   2
   7  -1   0 0.16727 26.7427   3
   7  -1   0 24.8574 10.1048   1
  -7  -1   0 8.14009 21.1019   4
   7  -1   0 -29.186 18.5107   5
  -7  -1   0 27.8396 18.1461   1
   7  -1   0 9.73812 24.1617   2
  -7   1   0 -19.756 25.0134   4
   7   1   0 12.3012 21.5269   2
  -7   1   0 25.6491 20.8904   1
   7   1   0 12.2252 27.0188   3
   8  -1   0 236.175 38.0149   2
  -8  -1   0 254.163 34.9386   4
   8  -1   0 294.522 45.6901   3
  -8  -1   0 211.205 28.3092   1
  -8   1   0 224.602 31.9848   1
   8   1   0 201.462 40.4495   3
  -8   1   0 202.858 40.0167   4
   8   1   0 213.832 32.9761   2
  -9  -1   0 -41.778 26.4179   4
   9  -1   0 45.6499 35.6045   3
   9  -1   0 -2.2487 28.1214   2
  -9   1   0 3.55332 31.9194   4
   9   1   0 26.3085 33.5640   3
   9   1   0 16.9399 27.4733   2
  -9   1   0 4.87166 24.1395   1
  10  -1   0 288.067 44.5050   2
 -10  -1   0 401.637 56.6133   4
  10  -1   0 223.672 49.7489   3
 -10   1   0 317.471 46.6986   4
  10   1   0 251.708 41.9174   2
  10   1   0 302.594 56.5599   3
  11  -1   0 110.608 40.5501   2
 -11  -1   0 82.5242 38.8396   4
  11  -1   0 91.6474 45.5064   3
  11   1   0 159.594 46.3550   2
  11   1   0 93.0216 51.0958   3
 -11   1   0 177.882 46.5808   4
  12  -1   0 331.666 62.2074   3
 -12  -1   0 385.144 56.4858   4
 -12   1   0 328.052 54.0091   4
  12   1   0 341.800 68.2002   3
  13  -1   0 82.5569 57.9274   3
  13   1   0 -10.321 51.5158   3
 -13   1   0 85.6972 48.9686   4
  14  -1   0 172.501 68.6496   3
  14   1   0 230.084 62.4465   3
   0  -2   0 6151.05 190.356   1
   0  -2   0 6151.26 190.492   5
   0   2   0 6240.19 189.998   4
   1  -2   0 107.196 14.6581   5
   1  -2   0 124.013 15.8120   1
   1  -2   0 106.558 14.6370   2
  -1  -2   0 95.1729 10.4728   5
   1  -2   0 104.754 15.4349   3
  -1  -2   0 81.0921 11.7931   2
   1   2   0 102.237 13.3287   5
   1   2   0 98.8678 11.8802   2
   1   2   0 102.592 12.8652   3
  -1   2   0 108.289 15.7027   1
  -1   2   0 102.608 14.8690   4
   2  -2   0 3528.62 116.906   2
  -2  -2   0 3274.08 111.145   4
   2  -2   0 3516.89 115.870   1
   2  -2   0 3507.36 117.479   3
   2  -2   0 3601.04 116.117   5
  -2  -2   0 3361.27 109.117   5
  -2   2   0 3538.16 116.554   1
   2   2   0 3493.60 110.384   2
  -2   2   0 3533.45 116.971   4
   2   2   0 3536.72 115.010   3
   3  -2   0 164.820 21.8395   1
   3  -2   0 166.063 22.6157   5
  -3  -2   0 213.163 24.1700   4
   3  -2   0 206.367 27.1067   3
   3  -2   0 171.069 24.6551   2
  -3   2   0 138.308 24.1308   4
   3   2   0 158.747 23.7115   3
   3   2   0 177.543 22.5923   2
  -3   2   0 259.446 31.0562   1
   4  -2   0 2791.22 99.9293   1
   4  -2   0 2911.44 106.823   2
   4  -2   0 2833.83 104.086   5
  -4  -2   0 2812.14 91.5924   1
  -4  -2   0 2926.33 102.289   4
   4  -2   0 2991.67 110.339   3
  -4   2   0 2914.13 104.404   1
   4   2   0 2881.80 106.936   3
  -4   2   0 2911.76 107.626   4
   4   2   0 2935.87 99.1477   2
  -5  -2   0 99.8637 14.0073   1
   5  -2   0 127.624 24.8919   5
   5  -2   0 103.456 19.8514   1
   5  -2   0 80.2028 28.2461   3
   5  -2   0 155.535 29.1724   2
  -5  -2   0 129.578 23.4765   4
   5   2   0 109.889 20.7120   2
   5   2   0 97.2806 26.2003   3
  -5   2   0 81.5694 22.9747   1
  -5   2   0 137.113 27.7490   4
   6  -2   0 796.344 59.4171   3
  -6  -2   0 958.341 50.8631   4
  -6  -2   0 929.728 42.2187   1
   6  -2   0 996.424 46.1495   1
   6  -2   0 915.425 54.9148   2
   6  -2   0 993.439 54.4316   5
   6   2   0 898.232 51.1822   2
   6   2   0 919.931 58.9658   3
  -6   2   0 998.404 58.1023   4
  -6   2   0 917.582 52.6880   1
  -7  -2   0 56.0998 25.2002   4
  -7  -2   0 15.0388 15.2380   1
   7  -2   0 21.2370 15.6713   1
   7  -2   0 0.50180 25.7824   2
   7  -2   0 13.1910 21.9968   5
   7  -2   0 -5.8692 26.3383   3
  -7   2   0 52.8909 23.2542   1
   7   2   0 75.9889 22.3816   2
  -7   2   0 21.5998 28.9900   4
   7   2   0 32.9882 28.0799   3
   8  -2   0 1741.49 83.2695   5
  -8  -2   0 1912.06 84.8554   4
   8  -2   0 1842.15 67.3055   1
   8  -2   0 1796.63 97.3796   3
   8  -2   0 1935.70 92.3703   2
  -8  -2   0 1771.35 75.5097   1
  -8   2   0 1916.85 91.8893   4
   8   2   0 1737.74 83.4280   2
   8   2   0 1957.44 95.6686   3
  -8   2   0 1731.29 83.1147   1
   9  -2   0 13.5376 36.3569   3
  -9  -2   0 2.92128 28.6604   4
   9  -2   0 114.445 33.2335   2
  -9   2   0 54.4104 32.3607   4
   9   2   0 27.4175 28.2872   2
  -9   2   0 74.6040 28.1023   1
   9   2   0 84.2233 40.3099   3
  10  -2   0 74.0613 42.5719   3
 -10  -2   0 39.0280 33.1033   4
  10  -2   0 47.5498 32.9544   2
 -10   2   0 41.8153 31.2346   1
 -10   2   0 45.8817 34.7715   4
  10   2   0 44.1413 39.4421   3
  10   2   0 72.4758 32.8931   2
 -11  -2   0 436.452 59.6979   4
  11  -2   0 290.731 59.5615   3
  11  -2   0 392.157 55.8061   2
  11   2   0 382.286 61.5027   3
 -11   2   0 494.837 62.5198   4
  12  -2   0 539.242 73.9718   2
  12  -2   0 520.066 73.3566   3
 -12   2   0 445.136 61.1456   4
  12   2   0 340.686 62.7869   3
  13  -2   0 67.5140 51.0722   3
 -13   2   0 1.75139 39.7086   4
  13   2   0 -22.161 44.6944   3
  14  -2   0 123.531 60.5517   3
  14   2   0 294.837 63.5570   3
   0  -3   0 2.97473 12.0258   1
   0  -3   0 -3.4718 12.5110   5
   0  -3   0 -1.6170 5.45038   3
   0   3   0 1.22290 10.5517   4
   0   3   0 5.12543 6.15839   3
   1  -3   0 342.076 27.1092   5
   1  -3   0 360.037 24.0060   2
  -1  -3   0 328.300 20.2816   5
   1  -3   0 329.583 23.6404   3
   1  -3   0 341.008 27.6441   1
  -1   3   0 411.705 31.4638   1
  -1   3   0 327.888 26.7268   4
   1   3   0 377.690 17.6507   3
   1   3   0 355.277 21.1823   4
  -2  -3   0 272.761 17.2159   5
   2  -3   0 255.711 28.1182   3
   2  -3   0 249.737 31.2117   2
   2  -3   0 276.512 29.6498   1
   2  -3   0 292.220 30.6482   5
   2   3   0 270.459 25.6130   3
  -2   3   0 297.045 30.3532   1
  -2   3   0 297.849 31.0771   4
   2   3   0 279.756 21.0421   2
   3  -3   0 5332.25 172.954   2
   3  -3   0 5159.80 170.652   1
   3  -3   0 5238.57 173.435   3
  -3  -3   0 5028.97 164.768   4
   3  -3   0 5211.28 170.847   5
  -3  -3   0 5012.68 160.976   5
  -3   3   0 5158.18 171.688   1
  -3   3   0 5213.28 173.319   4
   3   3   0 5388.23 169.356   3
   3   3   0 5050.23 163.300   2
   4  -3   0 235.271 27.2224   1
  -4  -3   0 199.803 25.7814   4
   4  -3   0 175.514 27.6560   2
   4  -3   0 262.547 37.5597   3
   4  -3   0 308.253 31.9035   5
   4   3   0 240.436 29.1478   3
   4   3   0 285.954 25.7327   2
  -4   3   0 181.656 29.1326   4
  -4   3   0 188.992 26.2507   1
  -5  -3   0 642.584 40.6221   4
   5  -3   0 690.170 50.5671   3
  -5  -3   0 647.809 27.0019   1
   5  -3   0 725.318 41.7404   1
   5  -3   0 694.443 47.2921   2
   5  -3   0 665.573 46.2068   5
  -5   3   0 631.599 45.8743   1
   5   3   0 688.650 46.1074   3
   5   3   0 623.191 38.1640   2
  -5   3   0 635.993 48.1666   4
   6  -3   0 113.501 22.3243   1
   6  -3   0 92.9862 29.7031   3
  -6  -3   0 51.9622 12.6340   1
   6  -3   0 80.4063 24.0705   5
   6  -3   0 109.534 27.9908   2
  -6  -3   0 57.5805 21.6728   4
  -6   3   0 58.6723 22.8897   1
   6   3   0 75.5643 20.7043   2
   6   3   0 66.2152 28.3002   3
  -6   3   0 80.2162 31.2031   4
   7  -3   0 455.199 42.0056   5
  -7  -3   0 487.588 30.9641   1
   7  -3   0 399.188 36.6927   1
   7  -3   0 620.930 54.0804   2
   7  -3   0 441.086 52.7081   3
  -7  -3   0 471.147 41.2946   4
  -7   3   0 463.378 42.5975   1
   7   3   0 473.784 40.8658   2
   7   3   0 530.428 48.9168   3
  -7   3   0 457.960 48.7262   4
   8  -3   0 370.760 35.4845   1
  -8  -3   0 370.374 43.3795   4
   8  -3   0 352.633 41.2721   5
   8  -3   0 425.842 54.3765   3
   8  -3   0 428.264 49.6799   2
   8   3   0 457.703 44.5286   2
  -8   3   0 383.101 50.9461   4
  -8   3   0 495.041 47.0740   1
   8   3   0 356.220 51.0283   3
   9  -3   0 249.891 38.5516   5
   9  -3   0 354.583 49.4085   2
  -9  -3   0 195.911 35.3847   4
   9  -3   0 139.039 44.0144   3
   9   3   0 226.357 47.3269   3
   9   3   0 205.687 34.5809   2
  -9   3   0 260.767 40.2600   1
  -9   3   0 276.094 44.3499   4
  10  -3   0 571.529 67.0202   2
  10  -3   0 600.877 69.5115   3
 -10  -3   0 592.396 56.6039   4
 -10   3   0 548.041 70.6595   4
  10   3   0 664.542 80.4533   2
  10   3   0 569.552 67.4999   3
 -10   3   0 515.414 59.6279   1
 -11  -3   0 539.826 69.2977   4
  11  -3   0 637.585 73.6936   3
  11  -3   0 489.271 62.5458   2
 -11   3   0 632.850 75.3015   4
  11   3   0 534.484 74.5814   3
  12  -3   0 244.872 59.4212   3
  12  -3   0 303.226 53.3656   2
  12   3   0 272.569 59.2051   3
 -12   3   0 260.725 53.9178   4
  13  -3   0 76.5232 52.5170   3
 -13   3   0 63.3618 45.4864   4
  13   3   0 71.0469 51.0412   3
  14  -3   0 246.652 67.4822   3
  14   3   0 249.446 62.7909   3
   0  -4   0 2619.14 88.9995   5
   0  -4   0 2622.09 89.3895   1
   0  -4   0 2613.26 81.6447   3
   0   4   0 2566.01 82.3988   3
   0   4   0 2625.33 88.6458   4
  -1  -4   0 149.961 20.0031   5
   1  -4   0 159.619 21.0456   3
  -1  -4   0 126.286 11.6060   3
   1  -4   0 219.468 28.0245   1
   1  -4   0 137.095 22.0113   2
   1  -4   0 118.528 21.2431   5
   1   4   0 180.682 20.5583   4
   1   4   0 157.720 12.5523   3
  -1   4   0 146.206 21.3670   4
  -1   4   0 142.103 22.2613   1
   2  -4   0 5247.21 168.630   3
   2  -4   0 5170.04 170.412   1
  -2  -4   0 4971.88 160.473   5
   2  -4   0 5148.78 169.833   2
   2  -4   0 5155.92 170.077   5
  -2   4   0 5244.61 171.633   1
   2   4   0 5088.91 162.532   3
  -2   4   0 5158.25 170.463   4
   3  -4   0 499.413 40.7360   3
   3  -4   0 569.499 43.2962   1
  -3  -4   0 589.283 25.5319   5
   3  -4   0 573.654 42.8051   2
   3  -4   0 595.574 41.2622   5
   3   4   0 554.142 30.6336   2
   3   4   0 525.756 34.9777   3
  -3   4   0 634.731 45.6697   1
  -3   4   0 597.607 42.7428   4
   4  -4   0 2223.87 92.4145   2
  -4  -4   0 2286.53 77.0698   5
   4  -4   0 2348.48 94.7570   3
   4  -4   0 2364.39 91.8046   5
   4  -4   0 2399.00 91.1300   1
  -4  -4   0 2367.91 83.2989   4
   4   4   0 2355.46 88.6652   3
  -4   4   0 2346.66 94.7705   4
   4   4   0 2248.48 81.5737   2
  -4   4   0 2350.11 91.9451   1
   5  -4   0 155.002 29.4943   2
   5  -4   0 200.038 32.6244   3
  -5  -4   0 170.844 20.9770   5
   5  -4   0 199.966 28.4204   1
  -5  -4   0 214.916 28.8984   4
   5  -4   0 201.706 29.2293   5
   5   4   0 194.008 30.7496   3
   5   4   0 203.811 22.9415   2
  -5   4   0 179.314 31.7931   4
  -5   4   0 194.114 29.7535   1
   6  -4   0 2276.64 98.9462   2
  -6  -4   0 2302.22 76.7659   1
  -6  -4   0 2427.27 90.9915   4
   6  -4   0 2386.47 103.858   3
   6  -4   0 2255.45 97.9514   5
   6  -4   0 2287.47 92.0844   1
   6   4   0 2260.48 98.3305   3
  -6   4   0 2293.59 101.250   4
   6   4   0 2387.63 87.3561   2
  -6   4   0 2390.56 98.4701   1
   7  -4   0 330.770 48.0591   3
   7  -4   0 208.325 35.1869   2
  -7  -4   0 187.133 20.3753   1
  -7  -4   0 208.251 28.2463   4
   7  -4   0 228.582 29.7026   1
   7  -4   0 221.844 35.3844   5
   7   4   0 227.868 27.8754   2
  -7   4   0 168.500 36.2114   4
   7   4   0 238.401 37.1303   3
  -7   4   0 244.152 35.9559   1
   8  -4   0 970.661 67.0976   2
   8  -4   0 960.534 54.3786   1
   8  -4   0 889.282 71.5130   3
  -8  -4   0 976.033 59.0705   4
   8  -4   0 1011.26 65.0191   5
   8   4   0 973.041 66.6184   3
   8   4   0 957.373 56.2684   2
  -8   4   0 969.161 68.5388   4
  -8   4   0 961.943 65.0051   1
   9  -4   0 161.446 27.9538   1
   9  -4   0 152.636 44.0458   3
  -9  -4   0 117.851 30.8849   4
   9  -4   0 164.634 37.0428   5
   9  -4   0 127.105 38.4939   2
  -9   4   0 140.629 34.4751   1
   9   4   0 125.327 30.4977   2
  -9   4   0 151.185 39.4161   4
   9   4   0 169.725 40.7651   3
 -10  -4   0 198.018 39.4109   4
  10  -4   0 209.141 48.1884   3
  10  -4   0 292.583 48.1247   2
 -10   4   0 256.475 42.6276   1
  10   4   0 240.996 52.8842   3
 -10   4   0 208.099 47.1327   4
  11  -4   0 261.849 55.4866   3
  11  -4   0 347.880 55.6417   2
 -11   4   0 258.567 52.3629   4
 -11   4   0 261.048 48.6039   1
  11   4   0 437.369 61.0374   3
  12  -4   0 282.993 53.8801   2
  12  -4   0 232.474 63.7376   3
  12   4   0 298.877 58.6603   3
 -12   4   0 265.238 55.9534   4
  13  -4   0 196.404 51.3098   2
  13  -4   0 335.679 66.4359   3
  13   4   0 189.739 56.5401   3
 -13   4   0 166.156 54.0929   4
  14  -4   0 15.5166 50.8217   3
  14   4   0 -5.1594 51.1765   3
 -14   4   0 -19.681 43.2037   4
   0  -5   0 -5.9926 16.1729   1
   0  -5   0 -27.752 16.1173   5
   0  -5   0 -0.4660 7.89893   3
   0   5   0 -6.2303 14.9833   4
   1  -5   0 3206.59 110.326   5
   1  -5   0 3132.12 109.654   2
  -1  -5   0 3055.97 103.584   1
   1  -5   0 3118.16 110.196   1
  -1  -5   0 3124.22 105.357   5
   1  -5   0 3281.62 104.127   3
  -1  -5   0 3026.29 96.7689   3
  -1   5   0 3135.73 110.856   1
   1   5   0 3197.61 103.910   4
  -1   5   0 3218.33 109.943   4
   2  -5   0 85.5957 25.3523   1
   2  -5   0 53.1514 23.0307   5
   2  -5   0 72.2855 19.6473   3
   2  -5   0 82.2859 24.6435   2
  -2  -5   0 79.0389 14.4751   5
   2   5   0 89.3559 14.2621   3
  -2   5   0 55.1750 23.7855   4
  -2   5   0 113.751 25.1442   1
  -3  -5   0 2695.10 89.1363   5
   3  -5   0 2717.59 103.107   5
   3  -5   0 2740.56 102.173   3
   3  -5   0 2769.38 103.365   1
   3  -5   0 2851.89 104.867   2
   3   5   0 2730.79 90.6565   2
  -3   5   0 2706.72 104.249   4
  -3   5   0 2638.03 103.744   1
   3   5   0 2790.14 95.4215   3
   4  -5   0 -14.011 21.5508   5
  -4  -5   0 36.9641 15.0661   4
  -4  -5   0 25.2408 9.97983   5
   4  -5   0 38.9384 24.3294   3
   4  -5   0 38.2664 23.0658   1
   4  -5   0 -2.2303 23.2243   2
  -4   5   0 31.0976 25.3080   4
   4   5   0 26.6921 15.0161   2
  -4   5   0 37.0596 23.6674   1
   4   5   0 43.0028 19.5851   3
  -5  -5   0 2151.77 79.5721   4
   5  -5   0 2254.00 90.2158   5
   5  -5   0 2035.58 91.8267   3
   5  -5   0 2068.43 86.0621   1
  -5  -5   0 2121.43 70.5519   5
   5  -5   0 2070.90 90.8751   2
   5   5   0 2108.28 84.7944   3
   5   5   0 1971.63 76.8244   2
  -5   5   0 2099.39 92.4885   4
  -5   5   0 2003.68 90.7736   1
   6  -5   0 395.697 44.6954   2
   6  -5   0 316.652 38.8829   1
  -6  -5   0 319.234 22.4991   5
   6  -5   0 348.276 40.4323   5
  -6  -5   0 294.120 31.8245   4
   6  -5   0 334.074 44.8194   3
  -6   5   0 283.861 38.7948   1
  -6   5   0 272.858 39.6035   4
   6   5   0 282.966 40.8266   3
   6   5   0 258.363 30.3134   2
   7  -5   0 655.882 50.1295   1
   7  -5   0 687.324 55.0669   2
   7  -5   0 544.606 50.2243   5
  -7  -5   0 532.684 40.9728   4
   7  -5   0 643.883 57.3628   3
  -7  -5   0 563.749 31.9477   5
  -7   5   0 582.729 55.0432   4
  -7   5   0 544.850 53.1348   1
   7   5   0 671.825 42.2528   2
   7   5   0 591.084 54.3073   3
   8  -5   0 -22.587 29.9420   3
   8  -5   0 17.4759 25.9857   5
  -8  -5   0 25.8364 22.4181   4
   8  -5   0 43.0856 30.2144   2
   8  -5   0 1.29922 23.0986   1
  -8   5   0 -25.524 25.8368   1
  -8   5   0 -10.732 29.4858   4
   8   5   0 77.8171 33.2997   3
   8   5   0 -5.0636 20.5289   2
   9  -5   0 212.744 41.6520   2
   9  -5   0 149.908 35.4693   5
   9  -5   0 131.135 29.1160   1
  -9  -5   0 94.0334 30.5816   4
   9  -5   0 144.330 44.7891   3
  -9   5   0 174.259 43.5186   4
   9   5   0 101.851 37.2269   3
  -9   5   0 200.266 40.5536   1
  10  -5   0 189.318 42.5139   5
  10  -5   0 220.225 48.7927   2
  10  -5   0 220.269 50.0667   3
  10   5   0 163.868 43.3751   3
 -10   5   0 94.6847 42.7150   4
 -10   5   0 197.079 41.3662   1
  11  -5   0 550.213 74.8568   3
  11  -5   0 530.021 67.5573   2
 -11   5   0 564.096 70.9524   4
  11   5   0 568.435 71.1015   3
 -11   5   0 588.839 67.5369   1
  12  -5   0 294.217 60.4805   3
  12  -5   0 296.964 54.2575   2
  12   5   0 144.367 50.2691   3
 -12   5   0 281.680 56.0511   4
  13  -5   0 139.240 52.7002   2
  13  -5   0 190.874 63.8083   3
 -13   5   0 98.1776 49.2318   4
  13   5   0 79.5956 50.9072   3
  14  -5   0 34.4926 49.5867   3
  14   5   0 59.5898 51.7438   3
 -14   5   0 57.7105 51.7201   4
   0  -6   0 1150.43 52.7554   5
   0  -6   0 1190.74 54.6409   1
   0  -6   0 1146.50 40.3547   3
   0   6   0 1144.82 50.0487   4
   1  -6   0 30.4021 22.0079   1
   1  -6   0 -28.070 19.3023   2
  -1  -6   0 -10.875 15.2592   1
   1  -6   0 -12.149 20.1541   5
  -1  -6   0 -22.084 16.7564   5
   1  -6   0 0.12281 14.0809   3
  -1   6   0 12.6912 19.7227   4
   1   6   0 16.4176 15.7140   4
  -1   6   0 -20.396 21.1212   1
   2  -6   0 2424.74 91.8916   5
   2  -6   0 2385.34 86.6386   3
   2  -6   0 2411.19 91.3627   2
   2  -6   0 2322.96 91.5377   1
  -2  -6   0 2189.58 81.1299   5
   2   6   0 2296.91 82.6632   4
   2   6   0 2300.50 77.3374   3
  -2   6   0 2327.73 90.7694   4
  -2   6   0 2403.81 92.6648   1
   3  -6   0 62.1743 25.5646   5
   3  -6   0 40.7503 25.5625   2
  -3  -6   0 88.2334 13.8854   5
   3  -6   0 103.452 26.5970   1
   3  -6   0 32.0860 20.8594   3
  -3   6   0 70.8060 25.2865   4
   3   6   0 77.9907 17.1997   3
  -3   6   0 58.4111 27.6571   1
   4  -6   0 729.443 49.0509   3
   4  -6   0 724.363 47.3977   2
   4  -6   0 616.276 48.7010   5
  -4  -6   0 717.228 30.4136   5
   4  -6   0 721.636 51.8468   1
  -4   6   0 749.028 51.5049   4
   4   6   0 748.768 43.6312   3
   4   6   0 691.066 33.8527   2
  -4   6   0 681.611 53.9269   1
  -5  -6   0 189.238 24.5545   4
   5  -6   0 213.734 31.1432   1
   5  -6   0 219.063 34.1154   3
   5  -6   0 191.556 31.8744   5
  -5  -6   0 162.346 16.3783   5
   5  -6   0 178.159 34.4560   2
  -5   6   0 230.652 35.2142   4
  -5   6   0 189.512 32.7578   1
   5   6   0 180.378 28.2727   3
   5   6   0 195.321 25.4475   2
  -6  -6   0 158.000 22.7642   4
   6  -6   0 156.183 34.4650   3
   6  -6   0 127.760 31.3159   2
   6  -6   0 164.660 28.8516   1
  -6  -6   0 139.293 16.4049   5
   6  -6   0 82.0072 28.4440   5
   6   6   0 157.386 21.6134   2
  -6   6   0 140.142 31.5725   1
  -6   6   0 165.235 34.6843   4
   6   6   0 121.608 28.0300   3
  -7  -6   0 374.398 36.4869   4
   7  -6   0 436.319 46.1953   1
   7  -6   0 511.130 59.7587   3
   7  -6   0 420.237 51.4472   2
   7  -6   0 419.015 52.6145   5
  -7   6   0 351.070 49.7219   4
  -7   6   0 386.726 46.5641   1
   7   6   0 437.206 49.5805   3
   7   6   0 421.635 36.4226   2
   8  -6   0 51.9006 32.2632   2
   8  -6   0 -2.6152 24.1427   1
   8  -6   0 -26.675 24.8413   5
  -8  -6   0 -2.4737 20.1980   4
   8  -6   0 -8.3188 30.7172   3
  -8   6   0 15.5159 29.8850   1
   8   6   0 2.36925 20.3694   2
   8   6   0 -47.973 28.0770   3
  -8   6   0 17.6709 31.5632   4
   9  -6   0 19.6530 36.3743   3
   9  -6   0 26.0187 31.7911   5
  -9  -6   0 38.4260 25.4857   4
   9  -6   0 42.1064 38.6911   2
   9  -6   0 44.8604 29.2259   1
  -9   6   0 59.9310 38.9889   4
   9   6   0 55.2521 37.4805   3
  -9   6   0 49.2394 34.9890   1
  10  -6   0 214.496 49.3255   3
  10  -6   0 147.498 45.2064   2
  10  -6   0 178.625 43.4613   5
 -10   6   0 233.999 49.7701   4
  10   6   0 181.792 43.9818   3
 -10   6   0 176.618 44.6544   1
  11  -6   0 391.203 55.0380   5
  11  -6   0 298.283 59.0392   3
  11  -6   0 270.339 53.1086   2
 -11   6   0 289.742 55.9117   4
 -11   6   0 460.105 66.7261   1
  11   6   0 328.646 55.2739   3
  12  -6   0 71.7353 48.8319   2
  12  -6   0 9.58653 44.9755   3
  12   6   0 85.7781 50.6175   3
 -12   6   0 83.0504 47.8811   4
  13  -6   0 249.370 61.4811   2
  13  -6   0 299.339 70.9000   3
 -13   6   0 136.420 54.3173   4
  13   6   0 251.873 61.9680   3
  14  -6   0 -4.0240 54.9854   3
  14   6   0 34.5991 48.1585   3
 -14   6   0 -77.549 42.7512   4
   0  -7   0 -13.946 19.2210   5
   0  -7   0 -38.958 19.5617   1
   0  -7   0 -14.008 8.46888   3
   0   7   0 -1.2389 19.4516   4
   1  -7   0 6668.78 212.366   3
   1  -7   0 6789.88 221.487   5
   1  -7   0 6770.98 221.460   1
  -1  -7   0 6875.64 216.658   1
  -1  -7   0 6722.61 216.898   5
   1  -7   0 6694.84 220.346   2
  -1   7   0 6666.59 220.048   4
   1   7   0 6690.95 214.906   4
   2  -7   0 102.077 26.0918   1
  -2  -7   0 84.3814 16.1053   1
   2  -7   0 62.1448 19.3200   3
   2  -7   0 36.2318 23.8963   5
  -2  -7   0 97.1078 18.0709   5
   2  -7   0 130.389 26.6408   2
  -2   7   0 86.1284 28.2684   1
   2   7   0 71.8238 11.2150   3
   2   7   0 61.1771 18.5530   4
  -2   7   0 92.0685 26.0165   4
   3  -7   0 4712.19 168.876   5
   3  -7   0 4670.19 168.690   1
   3  -7   0 4993.42 166.044   3
   3  -7   0 4792.22 169.209   2
  -3  -7   0 4921.53 155.207   5
  -3   7   0 4753.47 169.135   4
   3   7   0 4793.16 155.373   3
  -3   7   0 4783.02 169.494   1
   4  -7   0 440.653 45.6999   5
   4  -7   0 492.330 48.6987   1
  -4  -7   0 489.338 26.7848   5
   4  -7   0 559.958 43.2643   2
   4  -7   0 531.439 43.1406   3
  -4   7   0 472.270 51.3788   1
   4   7   0 503.389 35.7996   3
  -4   7   0 483.222 46.7142   4
  -5  -7   0 2320.49 77.3602   5
   5  -7   0 2253.21 99.5559   5
  -5  -7   0 2388.42 85.2230   4
   5  -7   0 2275.59 98.0679   1
   5  -7   0 2191.50 100.232   2
   5  -7   0 2431.85 100.850   3
   5   7   0 2375.94 81.7239   2
  -5   7   0 2183.33 100.637   1
  -5   7   0 2295.65 101.710   4
   5   7   0 2403.66 92.7623   3
   6  -7   0 80.9424 29.7262   1
  -6  -7   0 96.1757 20.0316   4
  -6  -7   0 87.3367 10.7074   5
   6  -7   0 69.0629 31.6293   5
   6  -7   0 60.9466 29.7692   2
   6  -7   0 62.4693 30.5471   3
  -6   7   0 78.1259 29.5206   1
   6   7   0 69.7949 17.4147   2
   6   7   0 93.5045 27.4047   3
  -6   7   0 81.1413 32.0209   4
  -7  -7   0 1256.70 59.5979   4
   7  -7   0 1195.90 71.0864   1
   7  -7   0 1265.64 73.9815   5
   7  -7   0 1295.21 77.9745   3
   7  -7   0 1257.52 80.9882   2
  -7   7   0 1276.55 79.3451   1
  -7   7   0 1264.78 78.4522   4
   7   7   0 1271.11 57.7783   2
   7   7   0 1318.35 72.1060   3
   8  -7   0 0.98144 27.7789   5
   8  -7   0 46.2756 29.6978   1
   8  -7   0 -0.3290 32.8574   3
  -8  -7   0 -11.459 18.5379   4
   8  -7   0 35.5565 33.4138   2
   8   7   0 -12.843 28.5199   3
  -8   7   0 -6.1610 32.9589   4
  -8   7   0 -25.366 27.8092   1
   9  -7   0 868.688 75.2478   2
   9  -7   0 1033.73 78.3925   5
   9  -7   0 963.182 81.0373   3
   9  -7   0 948.456 65.7506   1
  -9   7   0 1012.63 80.5708   4
  -9   7   0 1029.74 74.4356   1
   9   7   0 896.640 74.3557   3
  10  -7   0 -34.037 40.6309   2
  10  -7   0 11.4117 34.7160   5
  10  -7   0 -6.6735 43.2657   3
  10  -7   0 3.16606 41.7838   1
 -10   7   0 9.15703 39.7552   4
  10   7   0 63.0584 36.6139   3
 -10   7   0 41.8164 36.2290   1
  11  -7   0 496.021 71.5237   3
  11  -7   0 533.332 65.6224   5
  11  -7   0 467.341 66.3553   2
 -11   7   0 529.628 73.5310   4
 -11   7   0 450.167 62.1866   1
  11   7   0 446.739 62.8600   3
  12  -7   0 7.75270 39.7832   2
  12  -7   0 -13.145 47.2105   3
 -12   7   0 149.866 52.0303   4
 -12   7   0 -6.3864 41.5752   1
  12   7   0 14.5547 41.5181   3
  13  -7   0 288.962 70.5598   3
  13  -7   0 252.823 58.1588   2
  13   7   0 228.727 60.7710   3
 -13   7   0 208.125 57.4064   4
  14  -7   0 2.78513 54.0452   2
  14  -7   0 11.0029 47.8596   3
 -14   7   0 -65.370 51.6709   4
  14   7   0 12.2516 52.5332   3
   0  -8   0 49.7610 21.1319   1
   0  -8   0 62.8186 10.4107   3
   0  -8   0 86.5951 23.2701   5
   0   8   0 46.2401 19.8862   4
   1  -8   0 183.341 27.9726   2
   1  -8   0 206.815 23.0431   3
  -1  -8   0 220.314 30.8644   1
   1  -8   0 201.785 29.2359   1
  -1  -8   0 189.165 25.9704   5
   1  -8   0 188.362 29.6742   5
   1   8   0 224.177 28.6740   4
  -1   8   0 225.210 29.1456   4
   2  -8   0 795.695 51.0190   5
  -2  -8   0 786.478 40.1993   1
   2  -8   0 789.445 42.7907   3
  -2  -8   0 756.011 40.5923   5
   2  -8   0 723.571 49.5168   2
   2  -8   0 633.574 49.4564   1
   2   8   0 734.606 40.8751   4
  -2   8   0 794.684 49.7345   4
  -2   8   0 721.637 50.6703   1
   3  -8   0 253.012 35.8088   3
   3  -8   0 213.930 33.5018   1
  -3  -8   0 209.735 22.2509   1
  -3  -8   0 221.370 25.0231   5
   3  -8   0 196.758 32.7368   2
   3  -8   0 325.478 41.4330   5
  -3   8   0 214.131 33.3454   4
  -3   8   0 164.765 34.6548   1
   3   8   0 251.665 22.6106   3
   4  -8   0 51.6101 26.2569   5
   4  -8   0 16.1072 22.7593   3
   4  -8   0 19.4804 26.4087   2
   4  -8   0 39.2230 26.2831   1
  -4  -8   0 27.2437 13.1311   5
   4   8   0 31.3610 17.3079   3
  -4   8   0 14.8704 26.4807   4
  -4   8   0 -14.153 28.0938   1
  -5  -8   0 166.507 17.8278   5
   5  -8   0 120.033 29.6294   3
   5  -8   0 172.574 33.9847   1
  -5  -8   0 157.627 22.6442   4
   5  -8   0 158.005 32.7537   2
   5  -8   0 122.373 32.2837   5
  -5   8   0 109.424 32.5151   4
   5   8   0 202.645 26.8718   3
  -5   8   0 213.322 38.1139   1
   6  -8   0 12.6479 30.7309   3
  -6  -8   0 7.66110 8.10793   5
   6  -8   0 25.0654 28.3378   2
   6  -8   0 21.6260 27.0909   5
  -6  -8   0 -5.8468 15.0334   4
   6  -8   0 9.80101 26.1119   1
   6   8   0 -15.110 12.5273   2
   6   8   0 -5.6997 20.8895   3
  -6   8   0 -5.4214 27.2523   4
  -6   8   0 1.69537 29.5816   1
   7  -8   0 353.850 48.5451   5
   7  -8   0 281.693 45.6045   2
   7  -8   0 282.994 40.8629   1
   7  -8   0 383.494 52.0841   3
  -7  -8   0 252.092 31.9120   4
  -7   8   0 289.852 44.3984   1
   7   8   0 250.564 36.2004   3
   7   8   0 298.552 29.7464   2
  -7   8   0 293.341 45.1654   4
   8  -8   0 17.2221 30.5836   1
   8  -8   0 67.7358 39.1924   5
   8  -8   0 39.9047 35.8514   2
   8  -8   0 63.7134 37.1015   3
  -8   8   0 57.7836 37.1202   4
  -8   8   0 85.2411 39.3268   1
   8   8   0 -10.936 27.9986   3
   9  -8   0 750.965 68.3559   5
   9  -8   0 732.368 74.4844   3
   9  -8   0 674.906 61.0567   1
   9  -8   0 798.237 73.5239   2
  -9   8   0 762.436 70.3206   1
   9   8   0 658.216 66.0754   3
  -9   8   0 743.357 72.9765   4
  10  -8   0 -64.249 34.6142   3
  10  -8   0 19.3529 36.8202   2
  10  -8   0 31.3520 35.7865   5
  10  -8   0 -25.749 30.3908   1
 -10   8   0 23.1832 35.4123   1
  10   8   0 18.4998 37.1570   3
 -10   8   0 -31.566 36.9254   4
  11  -8   0 333.871 57.2902   5
  11  -8   0 313.611 60.1336   2
  11  -8   0 202.573 54.3941   3
 -11   8   0 312.530 55.7562   1
 -11   8   0 245.518 54.6530   4
  11   8   0 178.833 45.9871   3
  12  -8   0 -2.9648 45.6426   3
  12  -8   0 35.5411 50.9880   2
 -12   8   0 135.919 52.5917   4
  12   8   0 74.4200 48.8781   3
 -12   8   0 73.8340 44.4452   1
  13  -8   0 429.623 72.9979   3
  13  -8   0 441.352 70.3562   2
  13   8   0 431.551 65.8164   3
 -13   8   0 447.931 74.1400   4
  14  -8   0 -2.7762 48.7249   3
  14  -8   0 -41.026 46.5280   2
  14   8   0 -22.816 46.7083   3
 -14   8   0 -50.610 54.3454   4
   0  -9   0 22.2410 21.9296   1
   0  -9   0 -2.6708 8.97380   3
   0  -9   0 -5.6676 20.4651   2
   0  -9   0 8.04293 22.5360   5
   0   9   0 -0.9193 18.0380   4
   1  -9   0 3837.35 124.960   3
   1  -9   0 3716.11 135.698   2
  -1  -9   0 3889.47 133.772   5
  -1  -9   0 3844.53 132.634   1
   1  -9   0 3671.11 138.016   1
   1  -9   0 3807.58 137.562   5
   1   9   0 3699.08 130.085   4
  -1   9   0 3646.05 134.684   4
  -2  -9   0 225.979 29.9626   1
   2  -9   0 98.0582 28.1193   1
   2  -9   0 174.871 30.6983   5
   2  -9   0 98.8226 28.0362   2
   2  -9   0 179.930 24.2396   3
  -2  -9   0 161.741 23.4163   5
  -2   9   0 178.078 30.3281   4
   2   9   0 194.053 24.0462   4
  -3  -9   0 2120.66 77.8077   1
   3  -9   0 2269.47 95.4810   1
   3  -9   0 2012.70 92.5219   2
   3  -9   0 2134.53 86.4752   3
   3  -9   0 2084.67 94.0224   5
  -3  -9   0 2139.86 79.5301   5
  -3   9   0 2091.32 93.9182   1
   3   9   0 2090.52 73.2613   3
  -3   9   0 2124.70 93.6056   4
   4  -9   0 48.1241 28.6907   2
  -4  -9   0 91.4289 14.2527   1
   4  -9   0 99.5130 32.4801   1
   4  -9   0 123.476 26.9850   3
  -4  -9   0 78.4596 16.7436   5
   4  -9   0 86.3630 30.5876   5
  -4   9   0 77.6733 30.3289   1
  -4   9   0 93.1163 29.2397   4
   4   9   0 76.6810 17.5458   3
   5  -9   0 1877.57 91.3899   2
   5  -9   0 1767.64 91.6053   1
   5  -9   0 1853.67 89.6516   3
  -5  -9   0 1785.10 66.1850   5
   5  -9   0 1936.66 90.8633   5
   5   9   0 1888.95 76.0305   3
  -5   9   0 1926.03 92.4746   4
  -5   9   0 1748.95 90.9078   1
  -6  -9   0 13.6972 15.6315   4
   6  -9   0 14.9446 30.0113   1
   6  -9   0 24.2622 28.8310   5
   6  -9   0 12.3748 27.9517   3
   6  -9   0 8.11011 28.8219   2
   6   9   0 22.2217 22.6874   3
  -6   9   0 -23.548 28.4971   4
  -6   9   0 -6.1508 27.6113   1
   7  -9   0 1515.94 88.1368   3
   7  -9   0 1647.97 90.1823   2
  -7  -9   0 1486.84 67.1445   4
   7  -9   0 1818.67 90.5630   1
   7  -9   0 1583.99 87.8312   5
  -7   9   0 1626.85 93.6778   1
   7   9   0 1512.79 78.0445   3
  -7   9   0 1631.53 92.6055   4
   8  -9   0 74.4029 43.7497   3
   8  -9   0 112.123 38.9539   5
   8  -9   0 167.860 43.9702   2
   8  -9   0 142.734 38.3778   1
  -8   9   0 111.067 42.0088   4
   8   9   0 202.724 37.8075   3
  -8   9   0 221.316 46.9789   1
   9  -9   0 624.910 64.5191   1
   9  -9   0 693.354 73.4590   3
   9  -9   0 839.741 71.8182   5
   9  -9   0 698.781 72.6466   2
   9   9   0 618.145 63.9601   3
  -9   9   0 716.755 70.1536   1
  -9   9   0 624.505 73.4462   4
  10  -9   0 6.29552 40.5125   5
  10  -9   0 43.4454 35.5258   1
  10  -9   0 88.1577 44.8691   3
  10  -9   0 -16.224 37.2288   2
  10   9   0 -32.676 33.9264   3
 -10   9   0 -119.47 34.9561   4
 -10   9   0 3.81665 36.5847   1
  11  -9   0 256.959 60.2470   3
  11  -9   0 240.971 59.5206   2
  11  -9   0 290.384 55.4838   5
  11   9   0 277.876 55.1431   3
 -11   9   0 273.293 60.2906   4
 -11   9   0 198.247 51.8105   1
  12  -9   0 30.6622 42.1725   5
  12  -9   0 -3.2725 44.3933   3
  12  -9   0 37.0819 51.0968   2
  12   9   0 12.9113 42.9081   3
 -12   9   0 100.092 50.7177   1
 -12   9   0 19.3542 46.9381   4
  13  -9   0 146.231 56.9287   2
  13  -9   0 236.243 64.4789   3
 -13   9   0 351.395 69.5187   4
  13   9   0 180.252 56.5185   3
 -13   9   0 261.710 59.4688   1
   0 -10   0 85.8493 24.5402   5
   0 -10   0 133.027 15.1076   3
   0 -10   0 98.5286 27.9930   1
   0 -10   0 122.719 24.2233   2
   0  10   0 94.8604 25.1897   4
  -1 -10   0 15.6902 22.3478   5
  -1 -10   0 19.0642 20.9765   1
   1 -10   0 13.5847 22.5526   2
   1 -10   0 -4.2648 13.4526   3
   1 -10   0 -11.642 23.2530   5
   1 -10   0 -34.481 24.9920   1
  -1  10   0 -23.361 21.0452   4
   1  10   0 -38.499 17.5678   4
   2 -10   0 136.956 30.4047   5
  -2 -10   0 144.445 22.8960   1
   2 -10   0 121.978 22.1095   3
  -2 -10   0 110.966 23.0172   5
   2 -10   0 192.227 32.9392   1
   2 -10   0 139.719 30.5027   2
   2  10   0 186.944 23.9466   4
  -2  10   0 171.792 32.5685   4
  -3 -10   0 45.9735 17.7287   1
   3 -10   0 17.7186 26.6315   5
  -3 -10   0 36.4547 17.6639   5
   3 -10   0 -2.5820 26.7523   1
   3 -10   0 61.0135 27.6385   2
   3 -10   0 32.8378 21.2401   3
  -3  10   0 43.6250 27.6980   1
  -3  10   0 78.1134 27.9442   4
  -4 -10   0 192.568 25.1342   1
   4 -10   0 251.032 39.7514   1
   4 -10   0 250.519 37.9352   2
   4 -10   0 263.931 34.8749   3
  -4 -10   0 217.088 26.5575   5
   4 -10   0 181.605 35.0318   5
  -4  10   0 219.622 39.1841   1
  -4  10   0 175.263 35.5683   4
   4  10   0 191.307 24.8441   3
  -5 -10   0 183.549 22.4172   5
   5 -10   0 153.075 35.4796   1
  -5 -10   0 187.968 21.5519   1
   5 -10   0 238.076 38.2198   3
   5 -10   0 248.368 39.5179   5
   5 -10   0 141.498 35.3179   2
  -5  10   0 243.147 39.6857   4
  -5  10   0 225.981 41.4958   1
   5  10   0 217.314 26.1099   3
  -6 -10   0 70.0936 18.5453   4
   6 -10   0 50.4827 28.9073   3
   6 -10   0 40.5378 33.0481   1
   6 -10   0 44.0055 33.2436   2
   6 -10   0 56.5913 36.7686   5
  -6  10   0 17.2419 31.4128   4
  -6  10   0 81.6998 34.0783   1
   6  10   0 63.9019 23.6515   3
   7 -10   0 43.6440 36.1078   3
   7 -10   0 14.4413 34.9548   1
   7 -10   0 14.8779 31.6495   5
   7 -10   0 0.70255 32.0145   2
   7  10   0 14.8790 24.4383   3
  -7  10   0 20.8947 37.7118   1
  -7  10   0 -2.9825 34.4032   4
   8 -10   0 199.333 44.2827   5
   8 -10   0 191.438 43.4612   1
   8 -10   0 236.727 49.2622   2
   8 -10   0 154.497 43.7974   3
  -8  10   0 296.357 52.8307   1
   8  10   0 171.959 36.3354   3
  -8  10   0 230.929 49.0844   4
   9 -10   0 682.070 75.7063   2
   9 -10   0 696.491 78.1371   5
   9 -10   0 642.312 72.9175   3
   9 -10   0 769.126 71.1578   1
  -9  10   0 698.275 74.6765   1
   9  10   0 748.192 63.1052   3
  -9  10   0 798.953 77.7897   4
  10 -10   0 123.773 43.2190   5
  10 -10   0 28.8811 38.1165   1
  10 -10   0 99.9211 45.4366   3
  10 -10   0 77.8626 50.3091   2
 -10  10   0 72.1342 47.5716   1
 -10  10   0 50.9184 44.0312   4
  10  10   0 52.3453 36.3834   3
  11 -10   0 203.646 50.5348   5
  11 -10   0 309.026 64.3831   2
  11 -10   0 194.113 59.5430   3
  11  10   0 228.278 47.8889   3
 -11  10   0 248.434 58.7628   4
 -11  10   0 234.524 58.4256   1
  12 -10   0 27.9007 48.6093   3
  12 -10   0 162.246 55.3352   2
  12 -10   0 88.4257 51.5552   5
 -12  10   0 67.7883 57.1200   4
 -12  10   0 55.0168 46.3919   1
  13 -10   0 264.020 64.8220   2
  13 -10   0 386.934 70.1413   3
 -13  10   0 307.904 65.6453   1
 -13  10   0 165.027 63.6076   4
   0 -11   0 -6.0064 19.7607   2
   0 -11   0 5.92311 22.6702   5
   0 -11   0 2.17189 20.8379   1
   0 -11   0 4.47529 8.71930   3
   0  11   0 9.44774 19.0557   4
   1 -11   0 3981.92 149.679   1
  -1 -11   0 3957.18 143.763   5
  -1 -11   0 3959.94 143.916   1
   1 -11   0 4012.00 148.514   5
   1 -11   0 3944.61 145.724   2
   1 -11   0 4048.69 131.976   3
  -1  11   0 4045.68 146.073   4
   1  11   0 3941.44 140.958   4
   2 -11   0 33.4548 27.6795   2
   2 -11   0 22.9025 26.0523   1
  -2 -11   0 -8.2074 18.7848   5
  -2 -11   0 -14.109 18.1629   1
   2 -11   0 -11.584 16.5449   3
   2 -11   0 -8.7278 25.0583   5
  -2  11   0 -27.606 21.7230   4
   2  11   0 8.92977 17.8606   4
  -3 -11   0 2323.51 88.0546   5
   3 -11   0 2211.17 101.182   1
  -3 -11   0 2176.99 85.8599   1
   3 -11   0 2217.95 91.1980   3
   3 -11   0 2203.22 100.787   2
   3 -11   0 2212.22 101.573   5
  -3  11   0 2279.69 100.158   4
   3  11   0 2203.41 87.7778   4
   4 -11   0 321.314 42.9820   5
   4 -11   0 355.074 46.2642   1
  -4 -11   0 321.829 29.7798   1
  -4 -11   0 303.894 31.1985   5
   4 -11   0 361.993 48.8300   2
   4 -11   0 366.349 42.4828   3
   4  11   0 330.443 26.1041   3
  -4  11   0 227.028 39.4879   4
  -4  11   0 197.025 39.2948   1
  -5 -11   0 1838.08 69.8685   5
   5 -11   0 1853.69 89.7711   3
   5 -11   0 1761.74 93.2924   1
   5 -11   0 1788.53 93.8085   2
  -5 -11   0 1803.48 68.9200   1
   5 -11   0 1654.63 91.4431   5
   5  11   0 1811.06 73.1028   3
  -5  11   0 1961.12 96.7178   1
  -5  11   0 1917.60 96.0967   4
   6 -11   0 35.5435 33.1321   5
   6 -11   0 -6.8495 32.6627   1
   6 -11   0 -57.705 26.7259   2
   6 -11   0 13.3637 27.1638   3
  -6  11   0 -53.548 31.7511   1
   6  11   0 -22.864 18.6046   3
  -6  11   0 44.1361 34.2389   4
   7 -11   0 1048.28 77.9365   2
   7 -11   0 1016.22 74.1390   1
   7 -11   0 1060.69 78.0336   5
   7 -11   0 1096.23 76.6297   3
  -7  11   0 1144.80 81.2089   4
   7  11   0 1084.42 62.9042   3
  -7  11   0 1031.83 79.9132   1
   8 -11   0 121.280 39.7997   1
   8 -11   0 86.5436 40.5326   3
   8 -11   0 179.953 46.9999   2
   8 -11   0 159.167 47.5711   5
  -8  11   0 178.920 48.6748   1
   8  11   0 171.342 33.1723   3
  -8  11   0 138.252 45.1815   4
   9 -11   0 602.824 71.6368   1
   9 -11   0 773.037 79.5608   2
   9 -11   0 638.481 78.8729   3
   9 -11   0 829.451 77.8408   5
  -9  11   0 839.758 77.8101   1
   9  11   0 720.569 64.2052   3
  -9  11   0 567.662 76.3262   4
  10 -11   0 1.99034 39.9333   5
  10 -11   0 41.5060 39.6417   1
  10 -11   0 36.5417 41.8201   3
  10 -11   0 -38.540 39.5929   2
 -10  11   0 6.23005 44.0464   1
 -10  11   0 103.006 48.2995   4
  11 -11   0 216.949 58.0046   5
  11 -11   0 109.065 53.0924   3
  11 -11   0 143.430 54.5494   2
 -11  11   0 257.661 59.9364   1
 -11  11   0 123.142 54.2020   4
  12 -11   0 73.7780 52.7999   2
  12 -11   0 0.26176 47.0277   3
  12 -11   0 19.8696 43.6083   5
 -12  11   0 66.0389 53.7533   4
 -12  11   0 32.1243 51.2151   1
  13 -11   0 151.367 59.8610   2
  13 -11   0 287.747 65.0908   3
 -13  11   0 159.012 56.5128   1
 -13  11   0 187.904 63.7850   4
   0 -12   0 352.461 41.3099   5
   0 -12   0 329.969 41.6509   2
   0 -12   0 238.222 16.8193   3
   0 -12   0 268.905 38.8067   1
   0  12   0 276.677 38.7557   4
   1 -12   0 351.235 27.2472   3
   1 -12   0 332.094 41.4003   2
   1 -12   0 327.804 42.0818   1
   1 -12   0 329.638 43.6739   5
  -1 -12   0 379.610 38.3007   2
  -1 -12   0 412.884 42.8490   5
  -1 -12   0 329.233 40.3142   1
  -1  12   0 400.394 42.0002   4
   1  12   0 289.565 35.8960   4
   2 -12   0 1899.92 90.1276   5
  -2 -12   0 1853.98 79.7316   5
  -2 -12   0 1869.51 80.0811   1
   2 -12   0 1794.69 89.1938   1
   2 -12   0 1781.25 73.4867   3
   2 -12   0 1864.17 87.4768   2
   2  12   0 1803.84 76.9058   4
  -2  12   0 1780.32 85.9297   4
  -3 -12   0 72.4637 22.6311   5
   3 -12   0 47.7275 30.1525   2
  -3 -12   0 76.1092 21.3255   1
   3 -12   0 105.680 32.4463   1
   3 -12   0 74.4727 23.9825   3
   3 -12   0 5.86455 28.8897   5
  -3  12   0 155.835 33.3513   4
   3  12   0 71.4010 23.2949   4
   4 -12   0 976.221 67.0177   2
  -4 -12   0 812.218 47.4250   1
  -4 -12   0 1025.55 49.3217   5
   4 -12   0 961.991 66.2342   5
   4 -12   0 828.203 65.8052   1
   4 -12   0 866.195 56.9022   3
  -4  12   0 948.203 66.5289   4
  -4  12   0 787.234 64.7197   1
   5 -12   0 27.8823 32.1066   2
  -5 -12   0 35.2021 17.2188   5
   5 -12   0 37.8325 32.9009   1
   5 -12   0 42.6261 31.4733   5
   5 -12   0 8.20039 23.8606   3
   5  12   0 25.8223 17.0854   3
  -5  12   0 46.9294 33.1258   1
  -5  12   0 38.6444 32.2057   4
   6 -12   0 226.669 43.2145   1
   6 -12   0 185.103 42.8154   2
   6 -12   0 153.466 36.4545   3
   6 -12   0 179.539 42.9910   5
   6  12   0 230.375 32.6356   3
  -6  12   0 256.163 47.5207   4
  -6  12   0 182.284 47.2668   1
   7 -12   0 270.449 50.1092   1
   7 -12   0 211.573 43.6989   3
   7 -12   0 154.225 43.3679   2
   7 -12   0 167.974 46.1435   5
   7  12   0 217.302 35.8326   3
  -7  12   0 160.116 46.6896   4
  -7  12   0 245.617 49.0108   1
   8 -12   0 357.048 57.3363   5
   8 -12   0 420.754 59.6036   2
   8 -12   0 401.898 57.1761   3
   8 -12   0 458.405 67.5780   1
  -8  12   0 419.832 64.1682   1
  -8  12   0 363.717 58.8515   4
   9 -12   0 260.799 53.5605   1
   9 -12   0 145.997 46.7743   3
   9 -12   0 127.179 47.8464   2
   9 -12   0 242.621 52.6367   5
  -9  12   0 309.926 57.0579   1
  -9  12   0 273.583 58.0527   4
  10 -12   0 337.164 59.8526   2
  10 -12   0 155.845 47.9166   1
  10 -12   0 293.900 56.5963   3
  10 -12   0 415.397 66.1086   5
 -10  12   0 242.257 58.9748   4
 -10  12   0 394.560 61.8928   1
  11 -12   0 247.611 56.0956   5
  11 -12   0 261.192 58.6889   2
  11 -12   0 232.730 62.7145   3
  11 -12   0 321.356 56.0306   1
 -11  12   0 291.515 61.4479   1
 -11  12   0 156.582 57.7715   4
  12 -12   0 124.162 60.3787   3
  12 -12   0 136.911 53.4812   5
  12 -12   0 267.437 65.8117   2
 -12  12   0 126.178 53.3755   1
 -12  12   0 181.456 62.1820   4
  13 -12   0 48.2402 52.8835   3
  13 -12   0 96.2201 60.3427   2
  13 -12   0 210.347 64.4132   5
 -13  12   0 155.249 62.1667   1
 -13  12   0 178.811 62.2772   4
   0 -13   0 -22.273 19.3508   2
   0 -13   0 17.9632 24.1520   5
   0 -13   0 3.21443 25.6319   1
   0 -13   0 -11.208 7.23078   3
   0  13   0 -17.981 22.4155   4
  -1 -13   0 2127.07 91.8912   2
   1 -13   0 2176.87 97.2020   2
  -1 -13   0 2218.13 96.7513   5
   1 -13   0 2331.99 104.055   1
   1 -13   0 2220.25 79.5433   3
  -1 -13   0 2179.54 96.5671   1
   1 -13   0 2305.51 100.756   5
  -1  13   0 2178.33 96.7250   4
   1  13   0 2273.01 93.1762   4
   2 -13   0 8.35276 26.5628   5
   2 -13   0 96.6921 29.8846   2
  -2 -13   0 62.8650 25.0014   1
  -2 -13   0 78.6633 25.2765   5
   2 -13   0 39.0345 29.2766   1
   2 -13   0 52.5968 19.4245   3
  -2  13   0 45.2335 31.9376   4
   2  13   0 39.7452 22.2431   4
   3 -13   0 730.779 59.8285   2
  -3 -13   0 585.428 46.0681   5
   3 -13   0 619.275 46.4124   3
  -3 -13   0 592.843 45.5140   1
   3 -13   0 613.710 58.7456   1
   3 -13   0 692.500 59.2225   5
   3  13   0 667.963 44.9194   4
  -3  13   0 549.883 53.4345   4
  -4 -13   0 5.24719 18.1651   1
   4 -13   0 58.5555 32.8108   5
   4 -13   0 29.4631 32.9185   1
   4 -13   0 -27.570 27.5482   2
  -4 -13   0 10.0504 19.4155   5
   4 -13   0 -15.516 21.4254   3
  -4  13   0 21.4619 31.7461   4
  -5 -13   0 489.215 51.5849   5
   5 -13   0 553.754 62.1501   2
   5 -13   0 573.181 62.3786   1
   5 -13   0 589.054 54.9835   3
   5 -13   0 429.756 57.1821   5
  -5  13   0 531.391 62.1717   1
  -5  13   0 455.398 59.0103   4
   6 -13   0 215.098 44.0172   1
   6 -13   0 67.8129 39.2051   5
   6 -13   0 86.6734 33.8523   3
   6 -13   0 255.917 45.2860   2
  -6  13   0 130.340 42.7362   4
  -6  13   0 115.951 44.5329   1
   7 -13   0 493.610 65.5308   2
   7 -13   0 498.556 64.0448   3
   7 -13   0 536.851 68.2624   5
   7 -13   0 557.904 72.1833   1
  -7  13   0 482.559 63.8827   4
  -7  13   0 480.221 67.6448   1
   8 -13   0 110.738 45.3450   5
   8 -13   0 168.806 46.4274   1
   8 -13   0 116.879 46.7090   2
   8 -13   0 122.545 44.7008   3
  -8  13   0 60.8396 45.0523   4
  -8  13   0 234.135 53.4396   1
   9 -13   0 77.0274 47.0459   5
   9 -13   0 56.3703 46.5810   2
   9 -13   0 113.205 43.8827   1
   9 -13   0 62.4174 42.8566   3
  -9  13   0 69.9757 46.5377   4
  -9  13   0 105.141 51.3109   1
  10 -13   0 -3.8100 41.8554   5
  10 -13   0 33.4542 49.0712   3
  10 -13   0 57.1542 44.1591   1
  10 -13   0 114.673 52.3963   2
 -10  13   0 94.2572 48.3932   1
 -10  13   0 19.4369 51.0849   4
  11 -13   0 -6.0141 43.0317   1
  11 -13   0 53.8389 47.4703   3
  11 -13   0 -13.998 45.5955   2
  11 -13   0 28.9359 45.8059   5
 -11  13   0 49.9284 51.5531   1
 -11  13   0 51.9250 49.1631   4
  12 -13   0 229.062 63.9531   5
  12 -13   0 274.233 64.0052   2
  12 -13   0 376.759 70.7701   3
 -12  13   0 221.219 63.0006   4
 -12  13   0 168.027 62.9021   1
   0 -14   0 886.918 64.0775   1
   0 -14   0 936.444 64.3447   5
   0 -14   0 984.739 58.3829   2
   0  14   0 812.673 55.4644   4
   1 -14   0 42.5989 27.8529   2
   1 -14   0 39.7106 32.2099   1
  -1 -14   0 64.0048 26.1343   5
   1 -14   0 82.1920 16.3633   3
  -1 -14   0 48.3590 26.5252   1
  -1 -14   0 28.0812 25.2021   2
   1 -14   0 87.6229 31.1642   5
   1  14   0 38.9079 25.4911   4
  -1  14   0 84.5669 32.2729   4
   2 -14   0 1389.91 64.0563   3
  -2 -14   0 1415.09 71.5179   2
  -2 -14   0 1515.22 75.2114   1
   2 -14   0 1398.18 86.6320   1
   2 -14   0 1594.33 85.5582   5
   2 -14   0 1540.09 84.7172   2
  -2 -14   0 1481.56 75.0195   5
   2  14   0 1598.26 72.5638   4
  -2  14   0 1552.65 83.8462   4
  -3 -14   0 103.775 27.5036   5
   3 -14   0 99.7288 34.9218   2
   3 -14   0 100.960 37.4161   1
   3 -14   0 110.370 26.1827   3
  -3 -14   0 106.042 27.8932   1
   3 -14   0 156.656 38.3750   5
   3  14   0 104.481 26.8720   4
  -3  14   0 134.089 36.0465   4
   4 -14   0 1052.52 62.4296   3
   4 -14   0 950.710 73.7595   5
   4 -14   0 982.511 79.2871   1
  -4 -14   0 1041.23 56.3983   5
  -4 -14   0 996.229 57.1316   1
   4 -14   0 1036.95 74.8841   2
  -4  14   0 1047.21 73.0666   4
   5 -14   0 158.936 41.8247   5
   5 -14   0 206.489 45.1310   1
   5 -14   0 154.684 36.3549   3
   5 -14   0 158.047 42.0539   2
  -5  14   0 110.255 39.9506   4
   6 -14   0 1328.17 90.0857   5
   6 -14   0 1253.89 80.4483   3
   6 -14   0 1270.93 88.7609   2
   6 -14   0 1145.27 84.3191   1
  -6  14   0 1239.34 87.4457   4
   7 -14   0 90.2260 42.5064   2
   7 -14   0 7.69155 35.1101   3
   7 -14   0 21.4115 42.2468   1
   7 -14   0 18.3402 40.6653   5
  -7  14   0 76.2210 44.2313   4
  -7  14   0 39.2338 41.5142   1
   8 -14   0 713.880 78.6828   5
   8 -14   0 669.244 72.8535   1
   8 -14   0 603.704 74.3599   3
   8 -14   0 543.013 76.4717   2
  -8  14   0 629.528 78.0981   1
  -8  14   0 543.493 72.0369   4
   9 -14   0 44.8125 47.1053   5
   9 -14   0 53.6118 47.3377   2
   9 -14   0 73.9576 44.5058   3
   9 -14   0 115.608 50.5447   1
  -9  14   0 113.690 48.1407   1
  -9  14   0 126.710 49.7432   4
  10 -14   0 891.572 88.7672   5
  10 -14   0 911.267 90.5847   1
  10 -14   0 800.601 90.5962   2
  10 -14   0 986.886 95.5487   3
 -10  14   0 867.224 99.5940   1
 -10  14   0 820.906 89.8862   4
  11 -14   0 37.9520 47.1067   1
  11 -14   0 -25.152 44.0644   2
  11 -14   0 66.1810 50.0639   5
  11 -14   0 45.0625 48.0976   3
 -11  14   0 91.4256 53.9286   1
 -11  14   0 29.7033 48.5174   4
  12 -14   0 57.9373 51.7232   5
  12 -14   0 42.8018 61.1019   2
  12 -14   0 64.0088 54.2510   3
 -12  14   0 142.913 65.8790   4
   0 -15   0 24.4347 27.3938   2
   0 -15   0 60.7586 29.6937   1
   0 -15   0 44.4733 27.6975   5
   0  15   0 -12.581 26.2319   4
  -1 -15   0 533.661 55.0390   5
   1 -15   0 611.780 58.0005   5
  -1 -15   0 482.794 48.8975   2
   1 -15   0 610.722 54.4197   2
  -1 -15   0 582.749 55.6711   1
   1 -15   0 706.934 64.7700   1
   1  15   0 628.787 51.4422   4
  -1  15   0 603.176 51.9014   4
  -2 -15   0 80.6790 27.9934   5
  -2 -15   0 68.0170 27.7376   1
  -2 -15   0 51.7015 24.2612   2
   2 -15   0 21.5124 29.1255   2
   2 -15   0 74.2823 35.3086   5
   2 -15   0 77.6960 38.2470   1
   2 -15   0 62.7973 20.5773   3
  -2  15   0 135.758 34.1640   4
   2  15   0 65.6269 27.0838   4
  -3 -15   0 212.746 30.6806   2
   3 -15   0 275.479 37.4337   3
   3 -15   0 292.243 47.9061   1
   3 -15   0 239.294 44.3703   5
  -3 -15   0 261.692 35.9751   1
  -3 -15   0 227.007 33.6558   5
   3 -15   0 225.063 42.8830   2
   3  15   0 208.189 33.7284   4
  -3  15   0 248.477 47.4127   4
  -4 -15   0 72.2550 25.8896   1
   4 -15   0 112.236 41.1689   1
   4 -15   0 92.5206 38.4063   2
  -4 -15   0 100.971 26.0238   5
   4 -15   0 67.1333 37.8060   5
   4 -15   0 87.7422 27.3914   3
  -4  15   0 34.1088 34.9528   4
   5 -15   0 272.447 48.8853   2
   5 -15   0 157.953 45.6987   5
   5 -15   0 221.074 47.4068   1
   5 -15   0 230.576 38.7993   3
  -5  15   0 253.075 48.3285   4
   6 -15   0 316.587 45.1030   3
   6 -15   0 326.243 57.8445   1
   6 -15   0 337.616 55.2736   2
   6 -15   0 294.766 54.3239   5
  -6  15   0 373.863 55.9227   4
   7 -15   0 137.254 50.4489   1
   7 -15   0 164.105 48.0328   5
   7 -15   0 147.506 47.4681   2
   7 -15   0 110.787 41.4393   3
  -7  15   0 210.689 51.3005   4
   8 -15   0 155.029 51.6433   2
   8 -15   0 85.2820 40.1953   3
   8 -15   0 72.6390 43.5567   1
   8 -15   0 154.289 51.5227   5
  -8  15   0 133.511 50.6842   4
   9 -15   0 -11.246 42.3422   2
   9 -15   0 23.6160 45.1172   5
   9 -15   0 21.2450 45.7338   1
   9 -15   0 -5.6764 37.5961   3
  -9  15   0 33.6932 46.4297   4
  10 -15   0 330.528 63.9976   3
  10 -15   0 275.610 66.5770   5
  10 -15   0 300.335 64.2412   2
  10 -15   0 240.675 58.5123   1
 -10  15   0 289.034 62.8834   4
  11 -15   0 14.1766 50.5459   2
  11 -15   0 99.5822 52.7351   3
  11 -15   0 36.4850 47.9467   1
  11 -15   0 58.5929 55.4026   5
 -11  15   0 63.0938 53.9587   4
  12 -15   0 205.597 66.4279   3
  12 -15   0 314.546 72.9393   5
  12 -15   0 301.597 68.3101   2
 -12  15   0 226.087 66.0984   4
   0 -16   0 684.810 60.9200   5
   0 -16   0 625.864 55.8117   2
   0 -16   0 852.502 64.0933   1
   0  16   0 959.859 60.6712   4
   1 -16   0 40.5110 31.6560   5
  -1 -16   0 44.3313 28.7718   5
  -1 -16   0 81.6425 28.9898   2
   1 -16   0 3.38643 27.8825   2
  -1 -16   0 15.8395 28.7775   1
   1 -16   0 -5.3225 33.6683   1
   1  16   0 6.17167 27.4338   4
  -1  16   0 32.8741 28.4028   4
   2 -16   0 2257.60 116.509   1
  -2 -16   0 2329.59 98.8776   2
  -2 -16   0 2211.35 102.871   5
  -2 -16   0 2199.91 104.067   1
   2 -16   0 2251.24 111.731   5
   2 -16   0 2283.78 109.233   2
   2  16   0 2278.26 100.478   4
  -2  16   0 2332.98 109.554   4
  -3 -16   0 26.6214 26.6750   5
  -3 -16   0 -9.1065 23.2571   2
   3 -16   0 -40.640 34.7291   2
   3 -16   0 -19.342 21.4869   3
   3 -16   0 -21.696 30.8930   5
  -3 -16   0 6.70675 25.6708   1
   3 -16   0 43.9646 40.3695   1
   3  16   0 42.8312 27.4526   4
  -3  16   0 27.5637 33.6370   4
  -4 -16   0 1550.12 78.7972   5
   4 -16   0 1574.18 96.8954   2
   4 -16   0 1615.83 99.2761   1
   4 -16   0 1511.29 80.6492   3
   4 -16   0 1778.39 98.6267   5
  -4  16   0 1745.25 96.9212   4
   5 -16   0 11.2010 36.2397   2
   5 -16   0 -12.149 37.9461   1
   5 -16   0 21.6918 39.9441   5
   5 -16   0 -35.088 25.1516   3
  -5  16   0 -2.2435 35.6204   4
   6 -16   0 1226.94 93.2093   5
   6 -16   0 1345.14 94.4547   2
   6 -16   0 1019.59 88.0022   1
   6 -16   0 1369.62 83.3164   3
  -6  16   0 1285.61 92.2353   4
   7 -16   0 -36.449 37.3052   1
   7 -16   0 -27.599 35.7667   2
   7 -16   0 23.9255 47.3284   5
   7 -16   0 -3.4663 34.4135   3
  -7  16   0 -14.225 41.4418   4
   8 -16   0 677.909 71.2736   3
   8 -16   0 554.846 78.3616   2
   8 -16   0 479.428 68.9967   5
   8 -16   0 559.658 74.9960   1
  -8  16   0 544.365 74.1028   4
   9 -16   0 -26.512 44.0341   2
   9 -16   0 48.7194 48.2304   1
   9 -16   0 -39.570 43.6076   5
   9 -16   0 6.34172 39.9241   3
  -9  16   0 -5.1434 43.4268   4
  10 -16   0 590.166 84.2315   2
  10 -16   0 587.426 77.8686   3
  10 -16   0 797.527 97.7739   5
  10 -16   0 657.776 86.2445   1
 -10  16   0 634.637 82.6611   4
  11 -16   0 11.4663 49.2240   1
  11 -16   0 7.07211 44.3649   3
  11 -16   0 -53.790 52.0722   5
  11 -16   0 -73.479 45.8473   2
 -11  16   0 40.2406 51.8919   4
   0 -17   0 24.1969 29.4597   2
   0 -17   0 -18.786 32.0537   1
   0 -17   0 -17.390 27.9865   5
   0  17   0 -11.083 30.3682   4
   1 -17   0 26.3234 32.5386   5
  -1 -17   0 13.3633 30.9629   5
  -1 -17   0 3.25406 27.2719   2
   1 -17   0 0.41651 28.6640   2
  -1 -17   0 -14.089 30.1562   1
   1 -17   0 48.7089 34.3630   1
   1  17   0 -3.2369 28.0190   4
  -1  17   0 69.0148 36.3569   4
   2 -17   0 57.2076 35.3580   2
   2 -17   0 23.4213 34.7328   5
   2 -17   0 -0.5831 38.8257   1
  -2 -17   0 12.7368 28.8180   1
  -2 -17   0 -0.2789 25.6744   5
  -2 -17   0 42.1334 28.6046   2
   2  17   0 -21.011 25.6073   4
  -2  17   0 -5.1565 30.8027   4
  -3 -17   0 27.8560 27.5417   5
  -3 -17   0 -2.7436 26.4261   1
   3 -17   0 37.0733 38.7853   1
   3 -17   0 58.9285 36.3334   2
  -3 -17   0 14.3902 28.9302   2
   3 -17   0 5.85515 35.0150   5
  -3  17   0 12.5464 34.4756   4
   3  17   0 54.4112 28.6781   4
   4 -17   0 50.2307 45.3924   1
   4 -17   0 23.0668 38.3299   2
   4 -17   0 20.7840 38.9971   5
  -4  17   0 108.590 43.2566   4
   5 -17   0 40.0799 31.1872   3
   5 -17   0 18.6577 40.1715   2
   5 -17   0 23.6236 41.1184   1
   5 -17   0 68.6259 42.3539   5
  -5  17   0 45.4886 40.2692   4
   6 -17   0 295.720 54.3047   2
   6 -17   0 187.083 41.8708   3
   6 -17   0 239.540 53.8824   1
   6 -17   0 170.055 54.8303   5
  -6  17   0 195.841 52.7629   4
   7 -17   0 -19.644 34.6560   3
   7 -17   0 -48.943 39.0770   5
   7 -17   0 35.2585 43.9560   2
   7 -17   0 74.6125 46.2462   1
  -7  17   0 -20.685 40.8408   4
   8 -17   0 119.478 49.0663   1
   8 -17   0 151.957 48.0295   3
   8 -17   0 156.523 52.6028   2
   8 -17   0 145.877 53.5701   5
  -8  17   0 139.083 52.4602   4
   9 -17   0 -35.546 45.7975   1
   9 -17   0 55.0222 48.2527   3
   9 -17   0 55.9418 50.7342   5
   9 -17   0 -19.230 44.8279   2
  -9  17   0 35.0982 49.7138   4
  10 -17   0 161.951 59.2788   1
  10 -17   0 177.559 64.1653   5
  10 -17   0 193.179 68.2257   2
  10 -17   0 198.942 58.3909   3
 -10  17   0 269.575 63.9552   4
  11 -17   0 24.3579 51.7131   2
  11 -17   0 -89.959 49.3766   5
  11 -17   0 45.7289 54.3777   1
  11 -17   0 16.1437 46.5313   3
 -11  17   0 -21.479 46.0249   4
   0 -18   0 1163.89 79.8330   2
   0 -18   0 1273.90 84.9183   5
   0 -18   0 1263.35 87.2630   1
   0  18   0 1310.45 83.0204   4
   1 -18   0 7.33770 35.0073   1
   1 -18   0 76.8206 36.9596   2
  -1 -18   0 56.5385 34.1155   1
   1 -18   0 49.7995 34.6040   5
  -1 -18   0 37.1553 34.1498   5
  -1 -18   0 23.9154 29.5745   2
   1  18   0 -8.2516 29.5226   4
  -1  18   0 34.3904 33.3869   4
  -2 -18   0 1867.07 93.4991   2
  -2 -18   0 1888.24 97.8412   5
   2 -18   0 1977.64 103.687   2
  -2 -18   0 1891.69 100.883   1
   2 -18   0 1820.73 105.828   5
   2 -18   0 1933.82 113.210   1
   2  18   0 2027.07 94.5857   4
  -2  18   0 1807.63 105.011   4
  -3 -18   0 -4.2958 30.0786   1
   3 -18   0 -13.531 34.2169   2
   3 -18   0 50.3045 38.5094   5
  -3 -18   0 -17.676 26.0301   5
   3 -18   0 51.6232 41.6575   1
  -3  18   0 53.0320 37.6917   4
   4 -18   0 1125.83 89.1324   5
   4 -18   0 1252.66 93.1700   1
   4 -18   0 1133.70 87.3739   2
  -4  18   0 1088.74 85.1246   4
   5 -18   0 -49.884 41.1696   2
   5 -18   0 -43.597 42.6119   1
   5 -18   0 62.9762 44.0841   5
  -5  18   0 -14.789 40.0920   4
   6 -18   0 821.184 85.0063   5
   6 -18   0 987.051 87.3167   2
   6 -18   0 894.413 85.6698   1
  -6  18   0 662.758 78.3940   4
   7 -18   0 -27.856 46.9337   1
   7 -18   0 1.08985 41.8386   2
   7 -18   0 5.51586 43.9008   5
  -7  18   0 -4.4516 40.5483   4
   8 -18   0 412.816 68.2788   2
   8 -18   0 340.853 63.8937   1
   8 -18   0 397.248 67.1776   5
   8 -18   0 382.445 57.0818   3
  -8  18   0 358.510 67.2403   4
   9 -18   0 120.565 56.8942   5
   9 -18   0 108.416 51.2552   3
   9 -18   0 186.709 59.5546   1
   9 -18   0 234.145 61.6359   2
  -9  18   0 107.906 53.6242   4
  10 -18   0 457.228 75.0297   5
  10 -18   0 503.332 75.8990   2
  10 -18   0 239.413 58.6769   3
  10 -18   0 515.726 77.2960   1
 -10  18   0 591.872 83.3316   4
  11 -18   0 30.8064 48.8817   3
  11 -18   0 64.7539 57.2015   2
  11 -18   0 1.11733 53.6725   1
  11 -18   0 -18.921 57.1351   5
 -11  18   0 -16.985 49.8046   4
   0 -19   0 9.98259 36.2391   5
   0 -19   0 -19.365 33.9568   1
   0 -19   0 21.2915 30.4948   2
   0  19   0 -10.480 33.4781   4
  -1 -19   0 151.452 43.5138   1
   1 -19   0 153.110 46.9951   5
  -1 -19   0 162.541 39.9806   5
   1 -19   0 177.081 45.5009   2
   1 -19   0 145.390 44.4697   1
  -1 -19   0 117.993 35.7283   2
  -1  19   0 107.199 41.4176   4
   1  19   0 94.5623 35.9083   4
  -2 -19   0 81.3028 32.9215   5
  -2 -19   0 106.544 39.1199   1
   2 -19   0 142.700 44.2922   5
  -2 -19   0 34.5854 31.1509   2
   2 -19   0 82.5889 39.5326   2
   2 -19   0 75.6944 46.1476   1
   2  19   0 71.1463 41.0058   4
  -2  19   0 78.2275 38.1098   4
  -3 -19   0 78.3160 36.4529   1
   3 -19   0 56.7905 40.1880   2
   3 -19   0 51.3143 41.1729   5
  -3 -19   0 51.3146 32.2205   5
   3 -19   0 20.3449 40.5588   1
  -3  19   0 39.3995 38.1939   4
   4 -19   0 -46.306 38.5282   5
   4 -19   0 25.4632 38.1496   2
   4 -19   0 78.5487 47.5314   1
  -4  19   0 19.3329 40.7332   4
   5 -19   0 349.032 60.5806   5
   5 -19   0 305.310 57.0251   2
   5 -19   0 281.945 59.5834   1
  -5  19   0 305.858 59.1511   4
   6 -19   0 248.769 58.2028   5
   6 -19   0 235.743 55.7051   2
   6 -19   0 144.709 54.7807   1
  -6  19   0 143.333 52.6662   4
   7 -19   0 104.256 51.4378   5
   7 -19   0 139.902 50.9858   2
   7 -19   0 213.539 56.9115   1
  -7  19   0 121.417 54.8780   4
   8 -19   0 126.396 57.1456   5
   8 -19   0 192.228 61.1128   2
   8 -19   0 93.4344 56.1878   1
  -8  19   0 118.071 54.1970   4
   9 -19   0 28.0716 50.6204   5
   9 -19   0 -35.038 46.3034   2
   9 -19   0 271.043 65.9597   1
  -9  19   0 73.9749 52.2800   4
  10 -19   0 89.7225 58.6295   2
  10 -19   0 99.3304 57.0922   1
  10 -19   0 168.575 63.4595   5
 -10  19   0 90.6989 55.7261   4
   0 -20   0 1134.79 82.4201   2
   0 -20   0 999.117 78.9512   5
   0 -20   0 1126.28 89.7367   1
   0  20   0 972.086 79.5300   4
   1 -20   0 191.140 49.6279   1
  -1 -20   0 38.3438 38.8941   5
  -1 -20   0 98.5177 41.6590   1
   1 -20   0 103.339 41.2471   2
   1 -20   0 -33.240 38.6422   5
  -1 -20   0 90.6962 37.9516   2
  -1  20   0 82.4500 41.6417   4
   1  20   0 48.8424 36.3797   4
   2 -20   0 1140.38 84.5343   2
   2 -20   0 1072.29 92.4381   1
  -2 -20   0 1077.26 84.8754   1
  -2 -20   0 1085.08 80.6760   5
   2 -20   0 1092.63 86.4015   5
  -2  20   0 1195.38 84.6244   4
   3 -20   0 -36.148 33.5607   2
   3 -20   0 12.8073 41.9757   1
   3 -20   0 53.9953 42.3539   5
  -3  20   0 66.2302 45.7256   4
   4 -20   0 449.432 63.8480   2
   4 -20   0 547.328 77.1399   1
   4 -20   0 399.644 63.9491   5
  -4  20   0 360.419 59.7828   4
   5 -20   0 -33.521 38.6395   2
   5 -20   0 57.0122 47.1837   1
   5 -20   0 -16.246 42.3690   5
  -5  20   0 -39.597 38.2787   4
   6 -20   0 396.567 66.9144   5
   6 -20   0 448.933 69.7260   2
   6 -20   0 662.383 81.9291   1
  -6  20   0 463.298 70.1640   4
   7 -20   0 60.5553 53.9702   1
   7 -20   0 83.4457 51.8710   5
   7 -20   0 -0.7860 47.1721   2
  -7  20   0 -14.341 46.5217   4
   8 -20   0 374.370 68.9641   2
   8 -20   0 350.723 65.9049   1
   8 -20   0 453.607 79.0594   5
  -8  20   0 505.314 75.1298   4
   9 -20   0 108.296 58.5129   5
   9 -20   0 162.389 60.5568   2
   9 -20   0 228.161 61.1027   1
  -9  20   0 80.0940 56.6587   4
  10 -20   0 204.313 64.4847   5
  10 -20   0 279.269 68.3857   2
  10 -20   0 331.373 67.6664   1
 -10  20   0 259.925 67.9436   4
   0 -21   0 57.6218 42.1871   1
   0 -21   0 -10.874 34.6588   2
   0 -21   0 39.3506 36.6320   5
   0  21   0 -25.547 35.2082   4
   1 -21   0 507.550 67.7022   1
   1 -21   0 516.659 65.9736   5
   1 -21   0 456.278 63.9214   2
  -1 -21   0 493.883 62.3596   5
  -1 -21   0 304.630 48.1716   2
  -1 -21   0 416.788 59.6329   1
  -1  21   0 349.342 55.0120   4
  -2 -21   0 36.1614 37.3519   5
   2 -21   0 139.983 51.6212   1
   2 -21   0 152.812 47.0754   5
  -2 -21   0 108.719 42.6512   1
   2 -21   0 147.712 47.9754   2
  -2  21   0 130.689 49.1385   4
   3 -21   0 174.875 55.2206   1
   3 -21   0 214.522 50.0954   2
   3 -21   0 173.510 52.1563   5
  -3  21   0 184.272 49.2560   4
   4 -21   0 52.2670 45.3627   1
   4 -21   0 18.5345 40.9355   2
   4 -21   0 13.9775 46.9777   5
  -4  21   0 -16.374 46.3107   4
   5 -21   0 189.118 55.1325   2
   5 -21   0 385.396 65.1320   5
   5 -21   0 323.615 66.5044   1
  -5  21   0 325.945 59.9839   4
   6 -21   0 -9.9752 45.1800   1
   6 -21   0 -11.367 44.6060   5
   6 -21   0 -0.0376 42.6412   2
  -6  21   0 54.0008 47.5928   4
   7 -21   0 479.832 73.7611   1
   7 -21   0 425.083 72.8342   5
   7 -21   0 449.803 73.0042   2
  -7  21   0 522.121 81.0195   4
   8 -21   0 247.696 65.8774   1
   8 -21   0 198.409 64.4135   5
   8 -21   0 21.7352 51.9519   2
  -8  21   0 312.236 67.5283   4
   9 -21   0 357.586 73.0034   5
   9 -21   0 259.189 66.7724   2
   9 -21   0 174.038 63.8492   1
  -9  21   0 284.795 69.0780   4
   0 -22   0 321.082 53.0690   2
   0 -22   0 265.740 53.4979   1
   0 -22   0 303.163 55.5716   5
   0  22   0 307.774 56.1662   4
   1 -22   0 1.88155 43.4775   1
   1 -22   0 0.75829 39.0498   5
  -1 -22   0 38.6596 39.2448   5
  -1 -22   0 11.5268 40.9739   1
   1 -22   0 24.0653 40.5696   2
  -1  22   0 11.3175 42.4985   4
  -2 -22   0 420.037 61.1351   1
   2 -22   0 499.406 69.8160   1
   2 -22   0 381.076 62.6588   2
  -2 -22   0 431.006 57.7805   5
   2 -22   0 373.222 60.9868   5
  -2  22   0 488.271 66.8893   4
   3 -22   0 -29.867 43.0928   1
   3 -22   0 -27.895 37.6837   2
   3 -22   0 16.7498 44.5910   5
  -3  22   0 60.9561 44.6502   4
   4 -22   0 418.837 65.0669   5
   4 -22   0 449.761 73.2604   1
   4 -22   0 418.798 63.3629   2
  -4  22   0 378.459 61.3485   4
   5 -22   0 40.8958 48.0435   5
   5 -22   0 13.0751 51.4045   1
   5 -22   0 30.7024 51.5419   2
  -5  22   0 -35.205 41.3058   4
   6 -22   0 88.0562 51.1239   2
   6 -22   0 294.468 67.6227   1
   6 -22   0 284.624 62.1476   5
  -6  22   0 255.585 64.5061   4
   7 -22   0 39.1035 51.7660   2
   7 -22   0 56.1357 55.3063   1
   7 -22   0 75.8236 59.7013   5
  -7  22   0 36.2291 52.0138   4
   8 -22   0 91.8577 64.1852   5
   8 -22   0 63.7354 60.5975   2
   8 -22   0 56.9314 53.2980   1
  -8  22   0 134.637 56.3726   4
   0 -23   0 3.73504 42.5588   5
   0 -23   0 -3.1179 45.5658   1
   0 -23   0 1.07791 38.6878   2
   1 -23   0 473.680 67.1304   5
  -1 -23   0 672.060 78.7832   5
   1 -23   0 666.700 79.3988   2
   1 -23   0 600.362 76.1267   1
  -1 -23   0 746.859 77.3868   1
   2 -23   0 33.1764 47.3000   1
   2 -23   0 45.2852 41.0455   2
  -2 -23   0 32.0883 41.8051   1
   2 -23   0 86.8434 46.6537   5
  -2  23   0 42.0462 42.8004   4
   3 -23   0 1258.58 103.010   1
   3 -23   0 1203.25 95.6427   2
   3 -23   0 1221.99 98.6541   5
  -3  23   0 1209.38 96.4819   4
   4 -23   0 -1.1194 50.2354   1
   4 -23   0 54.2073 50.3778   2
   4 -23   0 -26.441 42.2433   5
  -4  23   0 -46.117 40.7338   4
   5 -23   0 433.430 66.9633   2
   5 -23   0 462.901 71.9490   5
   5 -23   0 312.015 70.8253   1
  -5  23   0 351.866 66.2399   4
   6 -23   0 35.9893 50.6367   5
   6 -23   0 -48.056 47.5388   1
   6 -23   0 -2.2441 45.6227   2
  -6  23   0 -83.318 38.2060   4
   7 -23   0 294.099 68.7066   5
   7 -23   0 416.227 77.2073   1
   7 -23   0 657.319 89.0192   2
  -7  23   0 365.790 72.0349   4
   0 -24   0 249.030 55.3857   5
   0 -24   0 337.822 66.3062   1
  -1 -24   0 -6.3340 35.8889   5
  -1 -24   0 30.5125 47.5247   1
   1 -24   0 -23.276 43.5626   1
   1 -24   0 34.8091 39.8705   2
   1 -24   0 34.2442 48.7562   5
   2 -24   0 17.3692 40.4615   2
   2 -24   0 42.1472 45.8807   5
   2 -24   0 5.21185 47.5550   1
  -2  24   0 66.0984 45.7185   4
   3 -24   0 45.7757 48.1898   5
   3 -24   0 6.77030 45.8019   1
   3 -24   0 26.5129 41.9580   2
  -3  24   0 -19.018 47.3473   4
   4 -24   0 193.018 55.1303   5
   4 -24   0 117.995 58.5831   1
   4 -24   0 74.9922 51.8008   2
  -4  24   0 92.5079 49.3744   4
   5 -24   0 26.4771 52.8772   1
   5 -24   0 49.9650 48.9349   2
   5 -24   0 105.639 55.0854   5
  -5  24   0 156.862 62.6162   4
   6 -24   0 39.0491 50.7367   1
   6 -24   0 48.7678 51.8358   2
   6 -24   0 19.5335 48.7383   5
  -6  24   0 71.2003 52.1486   4
   0 -25   0 -14.626 43.9804   5
   0 -25   0 -12.624 43.6438   1
   1 -25   0 763.931 99.3714   1
  -1 -25   0 777.866 92.9112   1
   1 -25   0 757.907 92.1919   5
   2 -25   0 40.4866 45.8044   5
   2 -25   0 94.3039 56.8066   1
   2 -25   0 -44.353 44.5381   2
  -2  25   0 13.9923 49.5787   4
   3 -25   0 534.832 80.2620   1
   3 -25   0 517.851 74.5724   5
   3 -25   0 458.832 73.2494   2
  -3  25   0 395.474 66.6573   4
   4 -25   0 14.5587 45.8023   5
   4 -25   0 -32.218 51.4564   1
   4 -25   0 -6.6218 42.1285   2
  -4  25   0 -66.481 49.2163   4
   5 -25   0 812.128 102.383   5
   5 -25   0 720.789 96.0763   1
   5 -25   0 684.062 92.0196   2
  -5  25   0 801.364 90.1684   4
   0 -26   0 51.1203 49.4406   5
   0 -26   0 88.7067 57.3820   1
   1 -26   0 -56.153 38.9696   5
  -1 -26   0 -3.7378 48.1895   1
   1 -26   0 -71.502 46.1185   1
   2 -26   0 -6.2819 46.5146   2
   2 -26   0 -20.028 54.8316   1
   2 -26   0 39.9716 52.1280   5
   3 -26   0 -55.859 45.9687   2
   3 -26   0 -6.1122 54.4195   1
   3 -26   0 -22.824 43.0337   5
  -3  26   0 23.8783 47.7607   4
   4 -26   0 -7.4574 53.4079   1
   4 -26   0 -45.982 43.0376   5
   4 -26   0 55.6170 48.6903   2
  -4  26   0 -13.774 46.6943   4
   0 -27   0 14.9638 51.2201   5
   0 -27   0 -29.113 51.4204   1
  -1 -27   0 398.674 88.5134   1
   1 -27   0 225.014 61.4009   5
   1 -27   0 401.243 71.8202   1
  14   0  -1 11.2449 50.3243   3
 -13   0   1 225.731 52.5928   4
  13   0  -1 188.437 58.4559   3
  12   0  -1 -15.901 39.4436   3
 -12   0   1 3.79634 35.0418   4
  11   0  -1 1040.85 89.2046   3
 -11   0   1 1136.29 80.4576   4
  11   0  -1 1248.49 80.5429   2
  10   0  -1 5.55768 28.6326   2
 -10   0   1 16.9986 30.6777   4
  10   0  -1 -12.618 32.8955   3
  -9   0   1 384.148 47.5705   4
  -9   0   1 318.803 41.2081   1
   9   0  -1 490.270 49.2326   2
   9   0  -1 310.998 49.5198   3
   8   0  -1 -1.5296 29.5543   3
   8   0  -1 -4.4352 19.4254   5
  -8   0   1 -0.0189 25.3997   4
   8   0  -1 -15.640 21.1516   2
  -8   0   1 19.1171 21.6035   1
  -7   0   1 248.365 33.6392   1
   7   0  -1 186.922 24.9281   5
   7   0  -1 225.783 29.5465   2
  -7   0   1 223.600 33.8879   4
   7   0  -1 196.359 36.8082   3
  -6   0   1 0.68282 18.2158   1
   6   0  -1 2.31065 9.17724   1
   6   0  -1 -5.0250 16.1399   5
   6   0  -1 21.0408 25.8658   3
   6   0  -1 -23.804 17.9084   2
  -6   0   1 14.9026 23.3046   4
   5   0  -1 417.602 31.0893   5
   5   0  -1 405.182 23.9920   1
   5   0  -1 348.182 40.8929   3
  -5   0   1 427.207 39.2864   4
   5   0  -1 357.115 34.1598   2
  -5   0   1 394.364 31.6443   1
   4   0  -1 -11.582 13.9528   5
   4   0  -1 14.0701 22.5334   3
  -4   0   1 3.64649 16.3865   1
  -4   0   1 24.7722 23.3021   4
   4   0  -1 -1.9287 12.3263   1
   4   0  -1 27.8925 17.1799   2
   3   0  -1 1164.27 47.5592   2
  -3   0   1 1122.72 47.7890   1
   3   0  -1 1170.10 54.6992   3
   3   0  -1 1177.74 44.8105   5
   3   0  -1 1121.72 44.9254   1
  -3   0   1 1228.02 55.7652   4
  -2   0   1 17.6935 13.6876   1
  -2   0   1 -1.9110 14.4634   4
   2   0  -1 3.45403 10.5128   5
   2   0  -1 -5.0755 11.4681   1
   2   0  -1 -13.931 15.8516   3
   1   0  -1 230.192 15.8895   5
  -1   0   1 280.500 19.0262   1
   1   0  -1 231.360 18.2449   3
   0   0   1 5.04114 8.46742   1
   0   0  -1 -0.7987 6.11893   4
   0   0   1 28.4863 8.48262   2
  -1   0  -1 99.6859 12.7574   4
   1   0   1 156.709 19.2938   3
   1   0   1 124.731 16.3255   1
   1   0   1 84.3692 14.5848   2
  -2   0  -1 0.81471 14.3145   4
   2   0   1 0.69556 10.9466   1
   2   0   1 -6.6864 16.3930   2
  -2   0  -1 -10.637 11.3593   1
   2   0   1 -5.1164 14.2190   3
  -3   0  -1 92.2824 15.5576   1
  -3   0  -1 116.095 20.7736   4
   3   0   1 86.7129 24.3781   3
   3   0   1 69.1523 20.9657   2
   3   0   1 116.870 14.6199   1
   3   0   1 97.2372 12.8719   1
   4   0   1 -4.9946 6.20772   1
   4   0   1 6.95835 21.8869   3
  -4   0  -1 15.9840 14.7139   1
   4   0   1 -0.7051 7.72869   1
  -4   0  -1 -3.4611 17.0438   4
   4   0   1 -19.685 18.0928   2
  -5   0  -1 127.711 25.9184   4
   5   0   1 183.008 31.4887   3
  -5   0  -1 154.257 21.1680   1
   5   0   1 221.828 29.8655   2
   6   0   1 -31.374 21.6201   2
   6   0   1 -16.735 27.0804   3
  -6   0  -1 -14.275 21.0373   4
  -6   0  -1 16.8522 16.5457   1
   7   0   1 1269.34 77.5936   3
   7   0   1 1430.46 73.1464   2
  -7   0  -1 1379.91 62.6377   1
  -7   0  -1 1329.34 70.8672   4
  -8   0  -1 -10.617 22.7728   4
   8   0   1 -13.858 30.1819   3
  -8   0  -1 0.40393 19.1672   1
   8   0   1 56.9504 26.2450   2
  -9   0  -1 96.6358 34.0196   4
   9   0   1 151.995 34.8318   2
   9   0   1 170.084 45.3306   3
 -10   0  -1 -9.2218 31.6757   4
  10   0   1 20.6325 39.5791   3
  10   0   1 -2.5240 33.3125   2
  11   0   1 708.723 71.0844   2
  11   0   1 534.055 75.0912   3
 -11   0  -1 516.856 65.4699   4
  12   0   1 -26.875 46.8589   3
  13   0   1 129.193 55.4446   3
  14   0   1 -42.063 50.0258   3
  14  -1  -1 17.3916 57.2383   3
  14   1  -1 -18.813 52.7415   3
  13  -1  -1 405.697 66.9920   3
  13   1  -1 372.890 67.8763   3
 -13   1   1 489.359 68.8266   4
 -12  -1   1 52.2559 36.9379   4
  12  -1  -1 76.9378 47.8343   3
 -12   1   1 17.9578 41.2918   4
  12   1  -1 -36.945 39.7191   3
  11  -1  -1 423.810 62.2850   3
  11  -1  -1 502.165 63.0068   2
 -11  -1   1 556.244 60.3867   4
 -11   1   1 566.377 70.7171   4
  11   1  -1 621.460 80.6015   3
  10  -1  -1 49.7459 40.1195   3
 -10  -1   1 32.2331 34.3323   4
  10  -1  -1 67.1497 32.5312   2
  10   1  -1 95.4037 42.5215   3
 -10   1   1 48.8464 30.3370   1
 -10   1   1 67.0676 35.5344   4
  10   1  -1 89.3767 31.3709   2
   9  -1  -1 1346.37 69.5164   5
   9  -1  -1 1390.12 88.7990   3
   9  -1  -1 1280.62 76.8759   2
  -9  -1   1 1499.20 82.9273   4
  -9  -1   1 1266.96 68.7536   1
  -9   1   1 1401.48 74.0950   1
   9   1  -1 1415.62 74.9584   2
   9   1  -1 1466.63 90.8183   3
  -9   1   1 1469.21 82.7898   4
   8  -1  -1 83.9178 11.9081   1
   8  -1  -1 128.638 31.1618   2
   8  -1  -1 126.320 25.5906   5
   8  -1  -1 52.1512 32.3929   3
  -8  -1   1 97.0138 23.2362   1
  -8  -1   1 108.328 29.8981   4
  -8   1   1 58.5766 24.7033   1
  -8   1   1 122.324 32.6307   4
   8   1  -1 106.531 26.8304   2
   8   1  -1 91.1959 33.7295   3
   7  -1  -1 1537.25 58.1419   1
  -7  -1   1 1481.35 65.9078   1
   7  -1  -1 1608.15 82.9942   3
   7  -1  -1 1501.55 73.7845   2
   7  -1  -1 1583.21 68.3909   5
  -7  -1   1 1528.29 74.6158   4
  -7   1   1 1512.72 78.1273   4
   7   1  -1 1550.58 70.5371   2
   7   1  -1 1475.16 80.2531   3
  -7   1   1 1609.71 72.3569   1
   6  -1  -1 150.002 23.4006   5
   6  -1  -1 139.489 18.7402   1
  -6  -1   1 137.970 27.3606   4
  -6  -1   1 150.265 21.6692   1
   6  -1  -1 141.201 27.5259   2
   6  -1  -1 184.866 33.0901   3
   6   1  -1 137.277 30.8667   3
  -6   1   1 150.737 29.4001   4
   6   1  -1 183.545 24.6960   5
   6   1  -1 160.043 24.0868   2
  -6   1   1 138.942 24.8581   1
   5  -1  -1 1270.82 58.8263   2
  -5  -1   1 1163.77 59.5385   4
   5  -1  -1 1255.69 51.1319   1
  -5  -1   1 1218.47 52.7529   1
   5  -1  -1 1232.05 64.7400   3
   5  -1  -1 1313.44 56.4051   5
   5   1  -1 1186.74 48.9849   5
   5   1  -1 1231.17 62.4778   3
   5   1  -1 1161.93 53.0633   2
  -5   1   1 1207.90 61.8273   4
  -5   1   1 1157.28 56.0624   1
  -4  -1   1 2.76612 14.8695   1
   4  -1  -1 13.1788 22.5770   3
   4  -1  -1 -19.389 18.6070   2
   4  -1  -1 16.1689 16.5611   5
   4  -1  -1 5.28698 15.8125   1
  -4  -1   1 -10.517 19.1413   4
   4   1  -1 4.94636 15.1618   2
   4   1  -1 -8.5032 21.0757   3
  -4   1   1 -12.074 17.9176   1
   4   1  -1 -5.8452 11.7687   5
   4   1  -1 2.02735 5.74714   1
  -4   1   1 -14.979 21.1721   4
   4   1  -1 -7.2024 5.90998   1
   3  -1  -1 702.012 36.4690   2
  -3  -1   1 772.405 41.6688   4
   3  -1  -1 652.288 42.4021   3
  -3  -1   1 659.429 33.6059   1
   3  -1  -1 641.258 36.2664   1
   3  -1  -1 631.058 34.6822   5
   3   1  -1 637.613 39.7599   3
   3   1  -1 649.349 31.3282   2
  -3   1   1 729.868 38.7413   1
   3   1  -1 654.140 28.3208   5
   3   1  -1 654.731 27.3222   1
   3   1  -1 640.666 26.3661   1
  -3   1   1 647.072 41.5232   4
   2  -1  -1 55.9922 13.5157   5
   2  -1  -1 69.4687 18.3234   3
  -2  -1   1 24.3576 9.22643   5
   2  -1  -1 68.7754 15.8396   1
  -2  -1   1 76.1620 14.2692   1
   2   1  -1 71.5540 17.7723   3
  -2   1   1 43.3787 16.4762   1
  -2   1   1 44.4757 17.5190   4
   2   1  -1 56.3645 8.49574   5
   2   1  -1 39.8703 9.76406   2
  -1  -1   1 6719.77 215.303   2
  -1  -1   1 7107.33 217.900   1
   1  -1  -1 7260.73 218.897   5
   1  -1  -1 7218.36 219.894   3
   1   1  -1 6817.97 215.550   2
  -1   1   1 7189.38 219.431   4
   1   1  -1 7094.81 218.721   3
  -1   1   1 7221.97 219.394   1
   0  -1   1 9.92136 9.36032   1
   0  -1  -1 8.59090 9.44131   5
   0  -1   1 2.07321 7.52320   2
   0   1   1 2.96180 8.11360   1
   0   1  -1 8.70671 7.31358   4
   0   1   1 -0.1863 9.84869   2
   1  -1   1 9281.24 284.483   1
   1  -1   1 9442.03 286.052   2
  -1  -1  -1 9112.46 280.817   4
   1  -1   1 9597.32 286.312   3
   1   1   1 8387.42 282.214   4
  -1   1  -1 9243.03 284.975   4
   1   1   1 9355.71 285.381   3
   1   1   1 9589.44 285.687   2
   2  -1   1 1906.74 70.2852   2
   2  -1   1 1887.63 66.1689   1
  -2  -1  -1 1802.34 63.0237   4
   2  -1   1 1890.70 71.8754   3
  -2  -1  -1 1765.49 58.8065   1
  -2   1  -1 1881.77 66.8126   1
   2   1   1 1916.21 71.7897   3
   2   1   1 1838.12 68.4041   2
  -2   1  -1 1777.03 68.9954   4
   3  -1   1 3631.27 124.091   2
  -3  -1  -1 3598.81 118.965   4
   3  -1   1 3607.05 121.534   5
   3  -1   1 3622.70 117.611   1
   3  -1   1 3795.26 127.632   3
  -3  -1  -1 3358.76 112.689   1
   3   1   1 3641.70 126.019   3
   3   1   1 3590.50 121.170   2
  -3   1  -1 3584.15 123.421   4
  -3   1  -1 3406.14 119.153   1
   4  -1   1 -1.7473 22.5508   3
   4  -1   1 -8.3202 13.6298   1
   4  -1   1 19.1640 20.6498   2
  -4  -1  -1 -5.1338 11.2887   1
  -4  -1  -1 6.16433 16.7876   4
  -4   1  -1 14.2111 19.5866   4
  -4   1  -1 -1.0308 15.8900   1
   4   1   1 -10.004 19.2081   2
   4   1   1 1.60872 22.6017   3
   5  -1   1 3178.36 118.491   2
  -5  -1  -1 3084.78 105.914   1
  -5  -1  -1 3158.77 113.739   4
   5  -1   1 3094.02 121.889   3
   5  -1   1 3080.35 104.345   1
  -5   1  -1 3237.91 116.983   4
   5   1   1 3303.33 115.832   2
  -5   1  -1 3100.45 111.411   1
   5   1   1 2991.29 120.489   3
   6  -1   1 25.4470 26.4978   3
  -6  -1  -1 9.94394 15.1383   1
  -6  -1  -1 3.40993 21.3733   4
   6  -1   1 19.0412 11.8564   1
   6  -1   1 -17.350 22.1836   2
   6   1   1 28.6945 21.8080   2
  -6   1  -1 -4.6755 17.3826   1
   6   1   1 29.6642 26.2252   3
  -6   1  -1 3.51420 21.1463   4
   7  -1   1 3856.71 153.188   3
  -7  -1  -1 3794.88 134.180   1
  -7  -1  -1 4013.39 144.053   4
   7  -1   1 3919.42 145.506   2
  -7   1  -1 3894.11 145.772   4
   7   1   1 3735.19 152.352   3
  -7   1  -1 3784.08 138.998   1
   7   1   1 3976.04 144.824   2
  -8  -1  -1 148.488 25.4538   1
  -8  -1  -1 189.582 34.6063   4
   8  -1   1 153.318 39.7908   3
   8  -1   1 180.936 37.0877   2
   8   1   1 288.032 37.8564   2
  -8   1  -1 270.556 40.6429   4
  -8   1  -1 251.853 32.7219   1
   8   1   1 210.841 41.8745   3
   9  -1   1 601.534 62.4810   2
   9  -1   1 557.392 66.5356   3
  -9  -1  -1 451.812 53.1662   4
  -9   1  -1 579.749 51.6594   1
   9   1   1 632.729 58.2378   2
  -9   1  -1 541.243 54.4703   4
   9   1   1 696.583 74.1167   3
  10  -1   1 15.0858 31.4797   2
  10  -1   1 85.0048 43.5423   3
 -10  -1  -1 65.2377 33.2144   4
  10   1   1 -16.401 36.7436   3
  10   1   1 32.2984 34.6358   2
 -10   1  -1 -28.386 33.1001   4
  11  -1   1 416.066 57.9321   2
 -11  -1  -1 307.551 48.5139   4
  11  -1   1 333.700 59.3292   3
  11   1   1 454.369 56.5480   2
  11   1   1 396.842 65.4404   3
 -11   1  -1 386.760 56.6940   4
  12  -1   1 34.7433 40.7449   2
  12  -1   1 52.8238 49.0070   3
  12   1   1 64.8492 47.5283   3
 -12   1  -1 131.446 44.8245   4
  13  -1   1 353.728 67.2090   3
  13   1   1 253.966 61.9507   3
  14  -1   1 -70.989 52.6758   3
  14   1   1 3.36898 48.1974   3
  14  -2  -1 129.437 58.5713   3
 -14   2   1 38.6985 48.1222   4
  14   2  -1 3.19312 49.4172   3
  13  -2  -1 93.8786 52.9906   3
  13   2  -1 246.101 63.1503   3
 -13   2   1 171.691 51.2870   4
  12  -2  -1 91.6456 42.9430   2
 -12  -2   1 96.5046 42.4068   4
  12  -2  -1 177.183 51.4630   3
 -12   2   1 103.328 50.3431   4
  12   2  -1 107.715 52.7258   3
  11  -2  -1 216.447 42.8891   2
  11  -2  -1 172.147 51.8469   3
 -11  -2   1 216.722 46.2068   4
 -11   2   1 179.073 46.1304   4
  11   2  -1 150.125 49.1742   3
  10  -2  -1 218.382 41.9624   2
 -10  -2   1 258.557 41.4394   4
  10  -2  -1 187.366 51.7769   3
  10  -2  -1 191.140 35.6815   5
  10   2  -1 201.459 36.7876   2
 -10   2   1 164.963 42.3574   4
  10   2  -1 219.577 47.1693   3
 -10   2   1 188.825 37.2855   1
   9  -2  -1 321.714 42.3995   5
  -9  -2   1 354.368 50.2162   4
   9  -2  -1 268.624 49.1421   3
   9  -2  -1 310.668 43.6852   2
  -9   2   1 247.224 37.5569   1
  -9   2   1 262.829 42.9761   4
   9   2  -1 321.365 47.6355   3
   9   2  -1 250.916 35.7058   2
   8  -2  -1 2.91126 29.3906   3
   8  -2  -1 -13.778 25.7780   2
  -8  -2   1 34.6782 26.8246   4
  -8  -2   1 11.2424 18.2154   1
   8  -2  -1 -3.7464 15.2928   1
   8  -2  -1 9.83446 22.0314   5
  -8   2   1 -10.560 21.6466   1
   8   2  -1 10.4656 21.8090   2
   8   2  -1 -30.403 26.8879   3
  -8   2   1 -6.4563 25.8658   4
   7  -2  -1 206.100 28.5887   1
  -7  -2   1 166.563 23.1013   1
   7  -2  -1 228.322 30.3131   5
   7  -2  -1 178.624 35.6095   3
  -7  -2   1 228.032 31.6526   4
   7  -2  -1 210.524 31.0251   2
   7   2  -1 156.213 34.9104   3
   7   2  -1 187.536 26.1436   2
  -7   2   1 268.034 36.6443   1
  -7   2   1 168.532 33.8649   4
   6  -2  -1 541.622 50.8698   3
   6  -2  -1 613.498 42.2930   5
  -6  -2   1 620.312 35.3101   1
   6  -2  -1 649.781 47.6545   2
   6  -2  -1 575.670 38.8825   1
  -6  -2   1 530.874 45.4460   4
  -6   2   1 597.289 48.7052   4
   6   2  -1 569.543 47.8687   3
  -6   2   1 529.388 43.1908   1
   6   2  -1 582.013 38.3009   2
   5  -2  -1 10.2877 23.0386   3
  -5  -2   1 12.6499 14.6328   1
   5  -2  -1 9.32375 19.7167   5
   5  -2  -1 18.3979 20.9767   2
  -5  -2   1 -53.295 19.3287   4
   5  -2  -1 -1.0877 17.0875   1
   5   2  -1 5.64030 24.4778   3
  -5   2   1 0.34783 19.5248   1
  -5   2   1 24.6480 23.7024   4
   5   2  -1 2.62539 14.7690   2
  -4  -2   1 294.485 25.7811   1
   4  -2  -1 302.434 38.1545   3
   4  -2  -1 274.894 31.0128   1
   4  -2  -1 366.553 33.2781   5
   4  -2  -1 313.345 36.8657   2
  -4  -2   1 313.115 34.6798   4
  -4   2   1 319.147 31.3276   1
   4   2  -1 325.934 18.8912   5
   4   2  -1 299.081 24.0513   2
  -4   2   1 327.012 36.6928   4
   4   2  -1 248.766 33.1443   3
  -3  -2   1 217.190 13.2762   5
   3  -2  -1 243.055 33.8627   3
   3  -2  -1 263.371 29.5977   2
  -3  -2   1 258.072 21.5729   1
  -3  -2   1 213.612 27.3025   4
   3  -2  -1 338.856 31.1570   5
   3  -2  -1 239.478 30.5685   1
   3   2  -1 268.157 18.4597   2
   3   2  -1 267.961 28.8882   3
  -3   2   1 227.507 28.9016   1
  -3   2   1 209.444 28.1864   4
   3   2  -1 249.546 13.3230   5
   2  -2  -1 43.2858 18.5702   1
  -2  -2   1 39.3851 10.7257   1
   2  -2  -1 42.1492 16.6976   5
   2  -2  -1 23.6552 17.1330   3
  -2   2   1 21.2706 15.2681   4
   2   2  -1 27.0682 14.8041   3
  -2   2   1 26.8966 17.5896   1
   2   2  -1 42.9063 6.16729   2
   2   2  -1 42.2502 7.17053   1
   1  -2  -1 935.601 38.5837   5
  -1  -2   1 895.370 30.3729   2
  -1  -2   1 876.818 34.7132   1
   1  -2  -1 863.768 36.9844   3
   1   2  -1 844.349 30.2275   2
   1   2  -1 898.462 34.5244   3
  -1   2   1 928.845 38.6345   1
  -1   2   1 980.085 37.9170   4
   0  -2   1 1486.99 50.6779   2
   0  -2   1 1454.72 51.4199   5
   0  -2   1 1494.75 52.4685   1
   0  -2  -1 1431.32 52.3163   5
   0   2   1 1466.52 50.4973   1
   0   2   1 1470.18 48.2951   4
   0   2  -1 1407.29 52.3998   4
   1  -2   1 -3.0946 14.9922   2
   1  -2   1 -10.175 14.9360   5
  -1  -2  -1 6.29837 5.62218   1
   1  -2   1 12.5015 13.6963   3
  -1  -2  -1 1.88889 13.7988   5
   1  -2   1 15.0815 15.3284   1
   1   2   1 11.6635 13.3978   3
  -1   2  -1 7.02516 15.5904   4
   1   2   1 -8.9490 15.1743   2
   2  -2   1 733.598 43.1398   2
   2  -2   1 883.777 44.4598   3
   2  -2   1 829.962 42.9876   5
  -2  -2  -1 810.016 31.7967   4
   2  -2   1 890.192 42.0836   1
  -2   2  -1 825.710 42.9268   4
   2   2   1 834.437 39.0119   2
   2   2   1 786.981 40.1996   3
  -2   2  -1 840.812 41.3250   1
   3  -2   1 253.174 34.9328   5
  -3  -2  -1 201.028 21.7906   4
   3  -2   1 182.343 27.8984   3
   3  -2   1 260.400 30.2013   1
   3  -2   1 149.029 25.5646   2
  -3   2  -1 251.586 31.9819   4
  -3   2  -1 182.056 25.0409   1
   3   2   1 228.641 28.5932   3
   3   2   1 197.011 23.4434   2
  -4  -2  -1 233.410 14.8682   1
   4  -2   1 268.053 32.7183   2
   4  -2   1 213.951 30.8803   3
   4  -2   1 236.808 28.8832   1
  -4  -2  -1 256.566 26.0446   4
   4  -2   1 290.217 35.8965   5
   4   2   1 192.745 29.2465   3
  -4   2  -1 235.901 31.5378   1
   4   2   1 242.404 31.5367   2
  -4   2  -1 245.386 33.3536   4
   5  -2   1 760.037 53.2876   2
   5  -2   1 751.327 40.9130   1
   5  -2   1 671.417 47.7885   5
  -5  -2  -1 727.342 31.9727   1
  -5  -2  -1 729.053 41.7397   4
   5  -2   1 674.274 51.4703   3
   5   2   1 783.410 46.3823   2
   5   2   1 675.302 50.4718   3
  -5   2  -1 650.453 44.0787   1
  -5   2  -1 717.045 48.3155   4
   6  -2   1 354.746 45.8115   2
   6  -2   1 427.434 48.0050   3
  -6  -2  -1 412.595 27.9985   1
   6  -2   1 415.469 32.2386   1
  -6  -2  -1 421.358 36.6022   4
  -6   2  -1 349.352 41.2677   4
  -6   2  -1 384.172 39.0658   1
   6   2   1 341.309 45.1266   3
   6   2   1 399.045 39.7138   2
  -7  -2  -1 530.167 35.1007   1
   7  -2   1 497.180 55.1245   3
  -7  -2  -1 520.074 43.5604   4
   7  -2   1 617.784 51.5690   2
   7  -2   1 540.956 33.6525   1
   7   2   1 530.404 53.4974   3
   7   2   1 566.621 47.2015   2
  -7   2  -1 571.556 53.0900   4
  -7   2  -1 592.060 44.5918   1
  -8  -2  -1 -4.5867 19.3042   1
  -8  -2  -1 -5.1377 23.4012   4
   8  -2   1 -10.113 29.2487   3
   8  -2   1 58.8642 29.7123   2
   8   2   1 23.8761 25.7507   2
   8   2   1 -26.456 28.8133   3
  -8   2  -1 58.6072 32.4251   4
  -8   2  -1 62.2835 26.1810   1
  -9  -2  -1 207.298 36.6524   4
   9  -2   1 180.426 45.4490   3
   9  -2   1 114.884 39.2895   2
  -9   2  -1 160.369 34.4726   1
   9   2   1 242.309 50.1508   3
  -9   2  -1 200.439 39.4805   4
   9   2   1 191.646 36.0743   2
  10  -2   1 413.401 54.2864   2
 -10  -2  -1 563.247 54.4923   4
  10  -2   1 382.671 60.0644   3
  10   2   1 384.365 57.3808   3
  10   2   1 354.965 47.4831   2
 -10   2  -1 447.953 57.5189   4
  11  -2   1 309.928 52.6367   2
  11  -2   1 383.655 62.4306   3
 -11   2  -1 425.776 58.8920   4
  11   2   1 418.205 61.2406   3
  12  -2   1 76.5347 46.1520   2
  12  -2   1 128.510 58.6907   3
  12   2   1 107.290 51.2258   3
 -12   2  -1 88.4050 45.9633   4
  13  -2   1 258.173 62.3930   3
  13   2   1 255.214 67.5623   3
  14  -2   1 37.6085 53.6792   3
  14   2   1 49.3651 56.9709   3
  14  -3  -1 166.222 62.3123   3
 -14   3   1 228.367 61.2463   4
  14   3  -1 166.917 61.7714   3
  13  -3  -1 237.067 65.4763   3
 -13   3   1 299.482 59.2991   4
  13   3  -1 258.157 62.3954   3
  12  -3  -1 182.775 47.3234   2
  12  -3  -1 140.637 52.5324   3
 -12   3   1 151.349 51.7848   4
  12   3  -1 106.614 53.4825   3
  11  -3  -1 711.959 80.7497   3
 -11  -3   1 827.513 70.3288   4
  11  -3  -1 687.101 72.9638   2
  11   3  -1 793.317 77.2575   3
 -11   3   1 764.890 67.2009   1
 -11   3   1 664.207 72.6891   4
 -10  -3   1 45.4827 33.2950   4
  10  -3  -1 44.7984 30.3356   5
  10  -3  -1 -4.1625 36.8347   3
  10  -3  -1 52.9490 32.1015   2
 -10   3   1 16.9148 35.8517   4
  10   3  -1 37.0533 36.3701   3
 -10   3   1 9.15633 30.1005   1
   9  -3  -1 267.120 40.1934   2
   9  -3  -1 272.800 35.4802   1
  -9  -3   1 211.591 38.1142   4
   9  -3  -1 163.994 42.9215   3
   9  -3  -1 254.712 38.3486   5
   9   3  -1 257.533 45.7515   3
   9   3  -1 286.372 34.8658   2
  -9   3   1 307.362 48.3575   4
  -9   3   1 170.265 35.9134   1
   8  -3  -1 241.273 34.8383   5
  -8  -3   1 179.202 24.6763   1
  -8  -3   1 211.498 35.0497   4
   8  -3  -1 170.809 39.9541   3
   8  -3  -1 240.880 36.1138   2
   8  -3  -1 230.506 33.8692   1
   8   3  -1 184.126 38.4470   3
  -8   3   1 230.462 35.5892   1
   8   3  -1 190.000 27.3808   2
  -8   3   1 186.005 38.2484   4
   7  -3  -1 1652.33 75.8128   5
   7  -3  -1 1559.25 79.2699   2
  -7  -3   1 1585.91 76.3001   4
   7  -3  -1 1742.95 70.5248   1
   7  -3  -1 1548.25 84.7721   3
  -7  -3   1 1561.39 64.1155   1
   7   3  -1 1635.52 81.2153   3
  -7   3   1 1495.00 76.1317   1
  -7   3   1 1723.85 83.6897   4
   7   3  -1 1565.94 67.3930   2
  -6  -3   1 96.8779 17.7283   1
   6  -3  -1 123.950 26.1294   5
  -6  -3   1 68.2419 24.2760   4
   6  -3  -1 102.188 23.2461   1
   6  -3  -1 111.470 27.0884   2
   6  -3  -1 19.9135 27.0419   3
  -6   3   1 84.4828 28.8248   4
   6   3  -1 117.702 27.7103   3
  -6   3   1 112.934 27.8234   1
   6   3  -1 93.7439 18.6561   2
  -5  -3   1 1381.05 64.7753   4
   5  -3  -1 1402.97 67.3773   2
   5  -3  -1 1349.32 65.8722   5
   5  -3  -1 1545.06 72.9116   3
   5  -3  -1 1533.37 64.7659   1
  -5   3   1 1418.18 71.3618   4
   5   3  -1 1524.08 68.1999   3
   5   3  -1 1389.80 55.3141   2
  -5   3   1 1445.53 66.1709   1
   4  -3  -1 696.929 48.0748   3
   4  -3  -1 790.505 48.0752   2
   4  -3  -1 702.887 43.8323   1
   4  -3  -1 663.582 40.7905   5
  -4  -3   1 671.816 30.0391   1
  -4  -3   1 709.815 41.4420   4
  -4   3   1 723.133 47.6530   4
   4   3  -1 657.754 41.4382   3
  -4   3   1 634.691 43.1090   1
   4   3  -1 682.765 30.8506   2
   3  -3  -1 2420.59 91.3659   3
  -3  -3   1 2385.11 77.1340   1
   3  -3  -1 2366.52 89.7094   2
   3  -3  -1 2426.55 88.2263   5
   3  -3  -1 2399.41 88.3103   1
   3   3  -1 2374.69 75.6171   2
   3   3  -1 2283.67 85.0134   3
  -3   3   1 2561.77 92.1742   1
  -3   3   1 2299.15 91.0888   4
   2  -3  -1 21.0188 17.8488   3
  -2  -3   1 32.3865 10.9232   1
   2  -3  -1 19.9348 18.2935   5
   2  -3  -1 14.4992 18.8370   1
   2   3  -1 20.8221 14.8808   3
  -2   3   1 3.81809 20.6294   1
  -2   3   1 8.03656 19.4194   4
   2   3  -1 13.5952 6.66463   5
  -1  -3   1 5571.09 172.595   5
  -1  -3   1 5322.61 173.810   1
   1  -3  -1 5621.49 177.927   5
   1  -3  -1 5535.51 175.830   3
  -1  -3   1 5499.15 170.703   2
  -1   3   1 5689.24 178.256   1
   1   3  -1 5528.33 171.776   3
  -1   3   1 5608.71 176.380   4
   1   3  -1 5629.02 177.026   4
   0  -3   1 13.2082 11.7636   2
   0  -3   1 24.3055 10.3028   3
   0  -3   1 53.9189 16.6362   1
   0  -3   1 32.9206 14.4137   5
   0  -3  -1 43.3664 15.0388   5
   0   3   1 27.9094 12.9067   1
   0   3   1 38.4461 10.7351   4
   0   3  -1 33.3371 15.9053   4
   1  -3   1 2781.91 95.2534   2
  -1  -3  -1 2768.74 92.7367   5
   1  -3   1 2702.86 92.3487   3
   1  -3   1 2775.18 96.0257   5
   1  -3   1 2748.38 94.9940   1
   1   3   1 2665.30 92.8985   2
  -1   3  -1 2740.30 94.5346   4
  -2  -3  -1 401.989 17.9789   4
  -2  -3  -1 374.190 28.1337   5
   2  -3   1 348.275 33.7331   3
   2  -3   1 430.741 34.1310   1
   2  -3   1 468.205 35.9268   2
   2  -3   1 400.168 35.4908   5
  -2   3  -1 399.027 33.9018   1
   2   3   1 388.894 30.8367   3
   2   3   1 415.708 32.4613   2
  -2   3  -1 428.227 35.9194   4
  -3  -3  -1 3691.26 116.727   4
   3  -3   1 3803.69 128.785   2
   3  -3   1 3810.00 129.717   3
  -3  -3  -1 3462.21 121.135   5
   3  -3   1 3777.55 128.806   5
   3  -3   1 3591.30 125.197   1
  -3   3  -1 3442.18 127.399   4
  -3   3  -1 3418.86 125.340   1
   3   3   1 3685.83 123.382   2
   3   3   1 3550.20 125.920   3
   4  -3   1 249.152 31.7261   1
   4  -3   1 164.889 26.9442   5
   4  -3   1 198.107 30.8524   3
   4  -3   1 202.404 29.8691   2
  -4  -3  -1 180.360 23.0331   4
   4   3   1 156.623 27.0557   3
  -4   3  -1 171.073 28.4298   4
   4   3   1 186.777 24.4413   2
  -4   3  -1 218.708 31.8099   1
  -5  -3  -1 2145.49 71.0443   1
   5  -3   1 2179.64 92.8083   5
   5  -3   1 2262.32 86.9112   1
   5  -3   1 2307.70 97.3576   3
  -5  -3  -1 2298.51 83.9496   4
   5  -3   1 2293.15 94.4797   2
   5   3   1 2111.16 92.7261   3
   5   3   1 2323.97 87.0721   2
  -5   3  -1 2360.12 94.5144   4
  -5   3  -1 2173.97 89.3099   1
   6  -3   1 35.4818 28.8787   2
  -6  -3  -1 0.58448 18.8270   4
   6  -3   1 -4.2215 17.8319   1
   6  -3   1 -11.805 23.0307   5
   6  -3   1 -13.362 24.7797   3
  -6  -3  -1 -1.0246 10.0726   1
   6   3   1 -17.016 26.4454   3
  -6   3  -1 6.54185 21.6549   1
   6   3   1 7.96302 20.0043   2
  -6   3  -1 -26.751 22.3223   4
  -7  -3  -1 1516.05 63.0421   1
   7  -3   1 1716.27 84.3228   2
  -7  -3  -1 1739.12 74.9556   4
   7  -3   1 1642.90 88.6366   3
   7  -3   1 1707.90 70.4773   1
   7  -3   1 1701.84 81.8613   5
   7   3   1 1765.22 87.6118   3
  -7   3  -1 1772.58 84.4870   4
  -7   3  -1 1626.81 79.0002   1
   7   3   1 1692.94 76.8555   2
   8  -3   1 2.85003 16.9521   1
   8  -3   1 -4.6016 30.5961   2
   8  -3   1 31.0915 34.2289   3
  -8  -3  -1 24.0271 23.0082   4
   8   3   1 -4.4331 33.4722   3
  -8   3  -1 38.5344 27.2034   1
   8   3   1 -34.401 23.6974   2
  -8   3  -1 18.3518 28.3415   4
  -9  -3  -1 963.402 63.6736   4
   9  -3   1 1099.20 82.3481   3
   9  -3   1 1038.45 73.9025   2
   9   3   1 1120.68 71.4361   2
  -9   3  -1 998.374 68.6813   1
  -9   3  -1 1050.72 72.7353   4
   9   3   1 1059.66 82.9184   3
  10  -3   1 48.0754 39.1541   2
  10  -3   1 77.2383 44.4736   3
 -10  -3  -1 63.4195 31.3462   4
 -10   3  -1 84.7298 35.2464   1
 -10   3  -1 74.5901 40.6851   4
  10   3   1 174.388 36.4178   2
  10   3   1 96.1809 43.3342   3
  11  -3   1 47.0057 43.7672   2
  11  -3   1 73.0931 50.9256   3
  11   3   1 203.856 52.1989   3
 -11   3  -1 106.024 40.7740   4
  12  -3   1 32.6958 45.5011   3
  12  -3   1 45.7636 46.2719   2
 -12   3  -1 23.1355 39.8530   4
  12   3   1 140.548 53.1135   3
  13  -3   1 290.957 63.5415   3
 -13   3  -1 270.364 58.1056   4
  13   3   1 304.273 69.2780   3
  14  -3   1 42.4722 54.4458   3
  14   3   1 43.7626 49.7704   3
  14  -4  -1 70.3536 53.4631   3
 -14   4   1 -3.3296 51.2522   4
  14   4  -1 -2.0814 47.8593   3
  13  -4  -1 103.993 54.5901   3
  13  -4  -1 156.758 56.6013   2
  13   4  -1 123.058 58.4972   3
 -13   4   1 180.100 52.7628   4
  12  -4  -1 838.183 82.8452   2
  12  -4  -1 698.848 83.7424   3
 -12   4   1 767.355 79.0814   4
  12   4  -1 896.981 92.6923   3
  11  -4  -1 225.769 42.7823   5
 -11  -4   1 243.891 44.8346   4
  11  -4  -1 253.593 55.2331   3
  11  -4  -1 234.104 50.1354   2
 -11   4   1 252.028 54.8846   4
 -11   4   1 233.895 44.8501   1
  11   4  -1 277.748 53.6905   3
  10  -4  -1 376.001 49.9681   2
 -10  -4   1 298.010 44.6946   4
  10  -4  -1 321.642 54.0857   3
  10  -4  -1 389.336 48.1428   5
 -10   4   1 375.142 54.9151   1
  10   4  -1 325.708 51.4966   3
 -10   4   1 377.142 57.1654   4
   9  -4  -1 302.973 51.6482   3
   9  -4  -1 467.210 53.9683   2
   9  -4  -1 548.316 53.9428   5
  -9  -4   1 356.618 47.7605   4
   9  -4  -1 326.068 39.6810   1
  -9   4   1 386.001 51.3638   1
   9   4  -1 360.930 53.4713   3
   9   4  -1 355.565 39.9364   2
  -9   4   1 348.561 49.8785   4
   8  -4  -1 211.392 36.3793   5
   8  -4  -1 181.530 29.3658   1
  -8  -4   1 172.271 31.6399   4
   8  -4  -1 193.502 36.2756   2
   8  -4  -1 225.449 42.6772   3
  -8   4   1 144.768 31.7932   1
   8   4  -1 163.899 26.6938   2
   8   4  -1 168.403 36.5946   3
  -8   4   1 255.104 45.0525   4
   7  -4  -1 404.694 42.1764   1
  -7  -4   1 489.972 32.1825   1
   7  -4  -1 451.786 46.7819   5
   7  -4  -1 544.227 47.0962   2
  -7  -4   1 385.858 41.7292   4
   7  -4  -1 455.806 51.7613   3
  -7   4   1 437.276 50.1162   4
   7   4  -1 492.560 35.4264   2
   7   4  -1 538.013 52.1209   3
  -7   4   1 399.412 46.8766   1
   6  -4  -1 1233.28 72.7312   3
  -6  -4   1 1430.57 65.0142   4
   6  -4  -1 1374.87 68.4887   5
  -6  -4   1 1306.38 45.6677   5
  -6  -4   1 1372.50 53.1887   1
   6  -4  -1 1336.74 65.9682   1
   6  -4  -1 1457.40 69.8265   2
  -6   4   1 1153.45 70.5000   4
  -6   4   1 1418.75 68.7928   1
   6   4  -1 1324.33 54.4615   2
   6   4  -1 1288.53 66.9557   3
  -5  -4   1 150.836 17.8232   1
   5  -4  -1 80.4913 26.7162   2
   5  -4  -1 114.448 28.7399   3
  -5  -4   1 107.370 22.9775   4
   5  -4  -1 114.192 25.7515   5
   5  -4  -1 101.424 25.6542   1
   5   4  -1 97.1814 26.0028   3
  -5   4   1 98.1951 29.5189   4
   5   4  -1 121.021 15.6029   2
  -5   4   1 88.2739 25.8715   1
   4  -4  -1 1656.75 70.8924   1
   4  -4  -1 1535.29 72.5726   3
  -4  -4   1 1617.81 53.9789   1
   4  -4  -1 1648.71 71.8290   2
   4  -4  -1 1597.36 69.5111   5
  -4   4   1 1615.01 73.8750   4
   4   4  -1 1578.82 54.8605   2
  -4   4   1 1539.13 71.3828   1
   4   4  -1 1655.94 66.2471   3
   3  -4  -1 406.974 37.2111   3
  -3  -4   1 391.532 21.1137   1
   3  -4  -1 449.327 37.2068   5
   3  -4  -1 469.747 37.8010   1
   3  -4  -1 424.888 39.0498   2
  -3   4   1 394.075 38.3276   4
  -3   4   1 422.066 41.8862   1
   3   4  -1 430.190 31.0727   3
  -2  -4   1 4101.36 128.393   2
   2  -4  -1 4156.42 142.677   1
   2  -4  -1 4290.00 142.180   5
  -2  -4   1 4209.50 133.320   1
  -2  -4   1 4216.90 131.106   5
   2  -4  -1 4198.21 140.721   3
  -2   4   1 4389.44 142.476   4
   2   4  -1 4098.50 133.835   3
  -2   4   1 4184.98 142.528   1
   1  -4  -1 11.5822 19.3225   5
  -1  -4   1 2.10049 10.7192   2
   1  -4  -1 9.41415 14.3279   3
  -1  -4   1 17.2850 14.6243   1
  -1  -4   1 24.9749 13.5998   5
  -1   4   1 -15.456 18.9764   1
   1   4  -1 10.0526 15.9670   4
   1   4  -1 6.46645 9.28625   3
  -1   4   1 -19.456 15.3147   4
   0  -4  -1 865.263 37.2769   3
   0  -4   1 876.060 43.1951   5
   0  -4   1 847.423 40.1541   2
   0  -4  -1 871.446 41.9633   5
   0  -4   1 857.073 34.0173   3
   0  -4   1 842.804 43.8078   1
   0   4   1 814.118 36.1804   4
   0   4  -1 926.909 42.2759   4
   0   4   1 863.349 39.4462   1
   1  -4   1 186.310 23.4878   2
   1  -4   1 237.335 31.2207   1
   1  -4   1 259.940 31.3294   5
   1  -4   1 230.178 25.7033   3
  -1  -4  -1 259.349 24.0007   5
  -1   4  -1 194.195 25.2139   4
   1   4   1 233.129 14.7649   4
  -2  -4  -1 2389.66 77.0004   4
   2  -4   1 2536.72 92.3018   1
   2  -4   1 2415.90 91.3035   3
  -2  -4  -1 2308.62 77.0454   4
   2  -4   1 2528.11 92.8560   5
  -2  -4  -1 2441.99 85.9323   5
   2  -4   1 2575.93 92.9124   2
   2   4   1 2499.33 86.1850   3
  -2   4  -1 2490.06 93.3906   4
  -2   4  -1 2576.14 94.9840   1
   2   4   1 2563.45 87.3516   2
   3  -4   1 -0.6523 22.5385   5
   3  -4   1 19.0526 23.4896   2
  -3  -4  -1 -9.8599 14.4374   5
   3  -4   1 35.1912 22.3211   3
   3  -4   1 -12.464 20.9083   1
  -3  -4  -1 -8.6724 9.19433   4
  -3   4  -1 13.0469 22.1465   4
  -3   4  -1 25.5723 22.4170   1
   3   4   1 22.2963 17.8847   2
   3   4   1 17.9759 19.0597   3
   4  -4   1 3572.75 129.851   1
  -4  -4  -1 3733.01 123.325   5
   4  -4   1 3707.77 133.970   5
  -4  -4  -1 3704.65 120.033   4
   4  -4   1 3659.33 134.225   2
   4  -4   1 3646.81 134.085   3
  -4   4  -1 3558.27 133.445   4
  -4   4  -1 3686.81 131.866   1
   4   4   1 3558.19 126.423   2
   5  -4   1 -7.9992 24.3435   2
   5  -4   1 60.7351 27.4104   3
  -5  -4  -1 16.5712 15.8987   4
   5  -4   1 28.2508 21.3899   1
   5  -4   1 34.1170 23.7688   5
  -5  -4  -1 1.07626 16.7591   5
   5   4   1 41.8633 19.9439   2
  -5   4  -1 24.3560 22.9698   1
   5   4   1 34.9409 23.6216   3
  -5   4  -1 39.5417 25.4998   4
   6  -4   1 426.926 38.8315   1
  -6  -4  -1 467.040 35.1709   4
   6  -4   1 489.225 50.3479   3
   6  -4   1 360.048 44.7187   2
   6  -4   1 463.822 43.2122   5
  -6  -4  -1 439.923 19.3545   1
  -6   4  -1 437.254 45.9267   4
   6   4   1 454.450 44.9448   3
   6   4   1 528.420 41.8030   2
  -6   4  -1 385.455 40.2107   1
  -7  -4  -1 330.163 35.5474   4
   7  -4   1 305.861 37.4977   1
  -7  -4  -1 312.075 23.7985   1
   7  -4   1 364.357 48.8801   3
   7  -4   1 299.524 41.5024   2
   7  -4   1 396.086 48.4985   5
   7   4   1 355.706 39.3910   2
  -7   4  -1 358.436 44.5058   1
   7   4   1 302.079 44.2868   3
  -7   4  -1 209.867 38.1014   4
   8  -4   1 620.801 59.9916   2
   8  -4   1 715.043 65.3274   3
  -8  -4  -1 741.059 51.0975   4
   8  -4   1 753.992 60.1530   5
   8  -4   1 671.258 47.8566   1
   8   4   1 686.948 61.9509   3
  -8   4  -1 533.800 61.4571   4
  -8   4  -1 698.915 58.9434   1
   8   4   1 727.131 55.4209   2
   9  -4   1 101.617 36.3190   2
  -9  -4  -1 93.7656 30.6598   4
   9  -4   1 91.9102 42.3406   3
   9   4   1 90.6379 30.8228   2
  -9   4  -1 78.7913 35.8289   1
  -9   4  -1 132.227 43.7700   4
   9   4   1 146.321 41.3742   3
  10  -4   1 518.388 70.8315   2
  10  -4   1 417.707 61.5797   3
  10   4   1 477.171 64.6203   3
 -10   4  -1 300.072 51.2528   4
 -10   4  -1 413.572 57.7652   1
  11  -4   1 107.810 47.5112   2
  11  -4   1 74.3703 47.2050   3
  11   4   1 149.668 48.7552   3
 -11   4  -1 168.595 45.3545   4
  12  -4   1 126.267 45.9617   2
  12  -4   1 107.176 52.8259   3
  12   4   1 164.328 52.7765   3
 -12   4  -1 188.596 49.8654   4
  13  -4   1 153.803 58.2858   3
  13  -4   1 168.964 51.8556   2
  13   4   1 111.574 58.9314   3
 -13   4  -1 104.680 50.4518   4
  14  -4   1 82.3285 56.5685   3
  14   4   1 -3.6502 50.4592   3
  14  -5  -1 174.822 61.0365   3
 -14   5   1 155.908 62.8052   4
  14   5  -1 289.128 64.3614   3
  13  -5  -1 10.9594 48.0123   3
  13  -5  -1 78.8648 42.3092   2
  13   5  -1 148.315 58.6117   3
 -13   5   1 94.6209 50.4939   4
  12  -5  -1 371.801 65.7976   3
  12  -5  -1 327.591 59.1599   2
 -12   5   1 403.427 63.6605   4
  12   5  -1 404.295 66.9748   3
  11  -5  -1 171.075 50.9913   3
  11  -5  -1 225.623 49.9338   2
  11  -5  -1 181.149 44.0857   5
 -11   5   1 170.213 48.0846   4
 -11   5   1 207.895 43.8944   1
  11   5  -1 246.990 50.2361   3
  10  -5  -1 6.72595 33.5484   2
  10  -5  -1 70.7952 35.5495   5
  10  -5  -1 9.62164 40.0051   3
 -10  -5   1 88.6669 32.4740   4
  10   5  -1 92.4282 38.3138   3
 -10   5   1 8.84991 32.0968   1
 -10   5   1 120.880 44.0249   4
   9  -5  -1 432.160 46.4738   1
  -9  -5   1 468.889 52.2466   4
   9  -5  -1 368.863 49.2002   5
   9  -5  -1 554.156 64.5613   3
   9  -5  -1 546.427 58.2058   2
  -9   5   1 432.389 60.9454   4
   9   5  -1 429.967 55.4812   3
  -9   5   1 488.835 55.7638   1
   8  -5  -1 378.747 41.9012   1
   8  -5  -1 361.428 47.9776   5
   8  -5  -1 367.246 50.2552   2
  -8  -5   1 342.695 41.8451   4
   8  -5  -1 297.880 46.4795   3
  -8   5   1 272.985 41.4195   1
   8   5  -1 330.862 34.7715   2
   8   5  -1 251.968 42.6817   3
  -8   5   1 287.505 45.0043   4
   7  -5  -1 43.0305 24.2743   1
  -7  -5   1 25.3111 15.3074   1
   7  -5  -1 -2.5788 26.0206   2
   7  -5  -1 21.5210 29.3135   3
  -7  -5   1 15.1455 21.3039   4
   7  -5  -1 31.3322 24.7257   5
  -7   5   1 68.9843 32.1160   4
   7   5  -1 -9.2892 21.9979   3
  -7   5   1 20.1110 24.9560   1
   7   5  -1 12.7785 16.0438   2
   6  -5  -1 79.3250 26.1819   1
   6  -5  -1 100.452 30.2732   2
   6  -5  -1 113.299 31.4209   3
  -6  -5   1 63.6118 12.7870   1
   6  -5  -1 115.587 27.1703   5
  -6  -5   1 75.2982 23.4600   4
   6   5  -1 61.3964 14.9145   2
  -6   5   1 81.0041 30.4834   4
   6   5  -1 64.6543 26.2104   3
  -6   5   1 71.6273 26.7207   1
   5  -5  -1 1018.87 62.2272   3
   5  -5  -1 1047.86 57.5203   1
  -5  -5   1 1126.72 39.8154   1
   5  -5  -1 1024.58 58.7859   5
  -5  -5   1 1133.76 53.6858   4
   5  -5  -1 1120.48 62.0379   2
   5   5  -1 1144.24 55.5063   3
  -5   5   1 1113.18 61.1813   1
  -5   5   1 1172.23 64.8261   4
   5   5  -1 1016.06 42.3220   2
   4  -5  -1 20.1178 24.0015   2
   4  -5  -1 7.58627 21.5310   1
  -4  -5   1 35.3004 8.90309   1
   4  -5  -1 33.1640 23.2476   3
   4  -5  -1 23.7715 25.1338   5
  -4   5   1 32.4190 23.2616   1
   4   5  -1 33.7870 18.5407   3
  -4   5   1 38.2851 24.5353   4
   4   5  -1 35.1397 8.04436   2
   3  -5  -1 694.379 45.8375   2
   3  -5  -1 624.304 42.4742   3
  -3  -5   1 661.636 29.0034   1
  -3  -5   1 663.831 25.5648   5
   3  -5  -1 630.514 43.8065   5
  -3  -5   1 619.557 22.4197   2
   3  -5  -1 648.301 44.8173   1
  -3   5   1 657.878 46.1147   4
   3   5  -1 646.638 34.2449   3
  -3   5   1 691.765 45.7517   1
  -2  -5   1 11.4452 9.18580   2
   2  -5  -1 2.37078 22.0121   1
   2  -5  -1 -2.4780 16.9506   3
  -2  -5   1 4.81218 13.2430   1
   2  -5  -1 -9.5255 20.8562   5
  -2  -5   1 -10.381 11.2717   5
   2   5  -1 14.2743 11.2098   3
  -2   5   1 6.11222 21.4833   4
  -2   5   1 2.00766 24.4423   1
  -1  -5   1 181.104 20.3702   2
   1  -5  -1 257.001 35.2682   1
   1  -5  -1 172.671 25.4087   5
   1  -5  -1 185.066 23.2331   3
  -1  -5   1 188.013 26.6895   1
  -1  -5   1 179.372 24.7354   5
  -1   5   1 245.488 31.1514   4
   1   5  -1 184.074 13.8398   3
   1   5  -1 181.529 23.0157   4
  -1   5   1 240.914 31.5256   1
   0  -5   1 510.318 25.3773   3
   0  -5  -1 560.315 29.5049   3
   0  -5   1 537.923 35.4596   5
   0  -5   1 497.938 39.1426   1
   0  -5  -1 585.152 39.3304   5
   0  -5   1 531.146 32.5622   2
   0   5   1 516.236 34.2907   1
   0   5   1 512.917 29.6970   4
   0   5  -1 588.314 36.6009   4
   1  -5   1 5289.36 174.989   1
   1  -5   1 5392.23 169.341   3
   1  -5   1 5254.28 173.340   2
   1  -5   1 5430.67 175.371   5
  -1  -5  -1 5235.85 171.430   5
  -1   5  -1 5229.30 175.116   4
   1   5   1 5127.81 163.858   4
   2  -5   1 49.6244 24.7027   1
  -2  -5  -1 28.9636 16.4198   5
   2  -5   1 84.9396 20.1481   3
   2  -5   1 40.0549 23.4827   5
   2  -5   1 72.1785 22.9741   2
   2   5   1 67.3308 16.4590   3
  -2   5  -1 85.5986 26.1433   4
   2   5   1 51.4128 16.8448   2
   3  -5   1 1520.85 67.1440   3
  -3  -5  -1 1430.20 57.2603   5
  -3  -5  -1 1483.26 50.8991   4
   3  -5   1 1429.33 68.5224   2
   3  -5   1 1446.26 66.8749   1
   3  -5   1 1490.40 68.4049   5
   3   5   1 1480.78 61.3634   3
   3   5   1 1540.73 61.8204   2
  -3   5  -1 1519.46 69.8970   4
  -3   5  -1 1469.18 68.7396   1
   4  -5   1 324.340 39.3339   3
  -4  -5  -1 333.491 27.1353   5
   4  -5   1 303.116 40.4624   5
   4  -5   1 236.631 33.5853   2
  -4  -5  -1 306.892 22.1272   4
   4  -5   1 314.358 39.9079   1
   4   5   1 240.947 30.6019   3
   4   5   1 232.502 32.7146   2
  -4   5  -1 394.867 42.1640   4
  -4   5  -1 373.999 39.5660   1
   5  -5   1 1059.25 58.0194   1
   5  -5   1 942.403 60.7980   2
   5  -5   1 908.613 58.4235   5
  -5  -5  -1 1035.37 44.9094   4
  -5  -5  -1 1024.08 46.2624   5
   5  -5   1 997.624 64.6130   3
   5   5   1 944.581 57.6026   3
  -5   5  -1 1009.83 61.6500   1
   5   5   1 1046.36 52.6621   2
  -5   5  -1 934.632 60.8925   4
   6  -5   1 980.933 67.6747   2
  -6  -5  -1 1050.47 48.4755   5
   6  -5   1 952.646 60.6286   5
  -6  -5  -1 949.590 47.7917   4
   6  -5   1 928.138 56.7973   1
   6  -5   1 1072.02 66.6316   3
   6   5   1 987.014 54.5158   2
  -6   5  -1 1106.22 64.8926   4
  -6   5  -1 901.961 62.7005   1
   6   5   1 958.227 62.0052   3
  -7  -5  -1 802.497 45.7240   5
   7  -5   1 839.714 59.4944   5
   7  -5   1 938.367 56.1931   1
   7  -5   1 786.723 61.5572   2
   7  -5   1 757.240 64.7202   3
  -7  -5  -1 815.362 46.8915   4
   7   5   1 858.200 53.2297   2
  -7   5  -1 798.902 62.6182   4
   7   5   1 784.799 59.4408   3
  -7   5  -1 904.604 62.8968   1
  -8  -5  -1 102.065 25.3108   4
   8  -5   1 83.7760 41.5872   3
   8  -5   1 21.6022 27.8302   5
   8  -5   1 31.5450 31.8842   2
   8  -5   1 60.3076 26.2920   1
   8   5   1 38.7412 24.7082   2
  -8   5  -1 88.5173 33.9653   1
   8   5   1 68.7845 36.0277   3
  -8   5  -1 50.2311 33.8610   4
   9  -5   1 534.086 48.2541   1
   9  -5   1 522.142 67.7531   3
   9  -5   1 467.042 59.2047   2
  -9   5  -1 396.627 53.6300   1
  -9   5  -1 489.850 60.8157   4
   9   5   1 338.404 51.3612   3
   9   5   1 476.329 51.3807   2
  10  -5   1 524.748 71.2173   3
  10  -5   1 618.654 74.1615   2
 -10   5  -1 453.408 63.0592   1
  10   5   1 531.701 65.9701   3
 -10   5  -1 485.864 64.4187   4
  11  -5   1 280.715 58.9116   3
  11  -5   1 271.822 55.0682   2
 -11   5  -1 255.216 53.4128   4
 -11   5  -1 221.945 49.2490   1
  11   5   1 354.390 61.6251   3
  12  -5   1 178.135 54.6285   2
  12  -5   1 53.2852 48.3886   3
 -12   5  -1 102.526 47.4316   4
  12   5   1 142.119 50.8757   3
  13  -5   1 35.9536 49.5294   2
  13  -5   1 105.348 52.1840   3
  13   5   1 -34.136 48.9084   3
 -13   5  -1 9.05729 49.5444   4
  14  -5   1 175.404 68.1475   3
 -14   5  -1 194.608 64.3989   4
  14   5   1 105.742 55.6090   3
  14  -6  -1 264.827 65.6060   3
  14   6  -1 344.905 65.7606   3
 -14   6   1 281.384 70.6138   4
  13  -6  -1 12.0427 44.2809   3
  13  -6  -1 -45.747 44.0541   2
 -13   6   1 81.7928 49.2541   4
  13   6  -1 114.550 50.4011   3
  12  -6  -1 277.093 53.6288   2
  12  -6  -1 353.410 63.2372   3
  12   6  -1 246.189 59.8044   3
 -12   6   1 191.127 55.9873   4
 -12   6   1 376.284 60.8246   1
  11  -6  -1 50.3640 39.0631   2
  11  -6  -1 28.0193 36.0012   5
  11  -6  -1 34.7334 42.7725   3
  11   6  -1 68.1562 45.8239   3
 -11   6   1 53.0286 41.6765   4
 -11   6   1 20.0650 37.4265   1
  10  -6  -1 804.110 79.0651   3
  10  -6  -1 829.742 71.6004   5
  10  -6  -1 909.888 61.5396   1
 -10  -6   1 849.402 64.2321   4
  10  -6  -1 737.771 77.7678   2
  10   6  -1 674.965 73.4511   3
 -10   6   1 834.118 76.2010   4
 -10   6   1 811.714 72.4977   1
   9  -6  -1 52.7808 35.4385   2
   9  -6  -1 36.9725 39.1975   3
   9  -6  -1 67.5066 30.5203   1
   9  -6  -1 37.6296 34.4378   5
  -9  -6   1 63.8287 28.6833   4
   9   6  -1 70.1346 36.1004   3
  -9   6   1 33.4700 37.0942   4
  -9   6   1 85.7876 38.0090   1
   8  -6  -1 792.869 57.4035   1
  -8  -6   1 706.975 51.6806   4
   8  -6  -1 760.220 57.9296   5
   8  -6  -1 779.665 62.8487   2
   8  -6  -1 934.967 70.5937   3
   8   6  -1 720.036 62.0132   3
  -8   6   1 679.116 59.0297   1
  -8   6   1 758.669 66.6520   4
   7  -6  -1 -5.9050 26.3948   2
  -7  -6   1 14.4979 13.4539   1
   7  -6  -1 6.95159 32.6786   3
  -7  -6   1 27.1546 21.7511   4
   7  -6  -1 9.03104 25.7326   1
   7  -6  -1 -31.056 25.6122   5
   7   6  -1 12.2469 23.0902   3
  -7   6   1 7.77960 29.0619   4
   7   6  -1 14.7991 14.3879   2
  -7   6   1 8.85996 25.4785   1
  -6  -6   1 904.458 50.1465   4
   6  -6  -1 818.752 60.4786   3
   6  -6  -1 845.673 55.8842   5
  -6  -6   1 806.789 33.8340   1
   6  -6  -1 856.522 55.8843   1
   6  -6  -1 876.768 58.6018   2
   6   6  -1 819.175 37.2070   2
   6   6  -1 803.428 49.9362   3
  -6   6   1 765.482 58.9217   1
  -6   6   1 908.580 62.0048   4
   5  -6  -1 86.6808 28.2689   1
   5  -6  -1 133.833 29.9742   2
  -5  -6   1 75.7355 10.5941   1
   5  -6  -1 83.2717 26.8901   5
   5  -6  -1 46.9743 26.6366   3
   5   6  -1 72.5754 22.2105   3
   5   6  -1 77.7131 10.5896   2
  -5   6   1 16.4288 26.5740   4
  -5   6   1 46.9605 25.6819   1
   4  -6  -1 3744.26 135.962   2
   4  -6  -1 3659.20 136.600   3
  -4  -6   1 3642.08 117.313   1
   4  -6  -1 3688.77 135.785   1
  -4  -6   1 3708.86 113.283   5
   4  -6  -1 3727.43 135.347   5
   4   6  -1 3746.85 126.434   3
  -4   6   1 3614.87 136.995   4
  -4   6   1 3610.44 136.116   1
   3  -6  -1 92.8159 26.9989   5
   3  -6  -1 145.737 25.3632   3
  -3  -6   1 145.750 19.8862   1
  -3  -6   1 138.318 17.2120   5
   3  -6  -1 167.802 28.5827   1
   3  -6  -1 140.259 28.2683   2
  -3   6   1 129.519 28.2891   4
   3   6  -1 160.557 18.6726   3
  -3   6   1 145.483 28.4813   1
   2  -6  -1 919.468 51.1737   1
  -2  -6   1 798.562 40.3154   1
  -2  -6   1 836.290 38.6106   5
   2  -6  -1 867.257 50.2627   5
  -2  -6   1 855.226 35.1637   2
   2  -6  -1 896.912 43.9792   3
   2   6  -1 852.832 33.0508   3
  -2   6   1 830.162 49.7645   1
   2   6  -1 846.944 46.7075   4
  -2   6   1 897.197 48.9487   4
  -1  -6   1 393.378 34.2856   1
   1  -6  -1 434.911 38.6720   5
   1  -6  -1 490.223 37.4838   1
  -1  -6   1 417.949 32.7913   5
  -1  -6   1 438.695 30.1921   2
   1  -6  -1 391.433 29.0230   3
   1   6  -1 428.028 35.7544   4
  -1   6   1 429.756 33.0941   4
  -1   6   1 424.946 37.3113   1
   0  -6   1 1915.27 74.3236   2
   0  -6  -1 1912.46 67.4777   3
   0  -6   1 1942.59 65.3482   3
   0  -6   1 1954.53 78.0690   1
   0  -6  -1 1925.73 76.3648   5
   0  -6   1 1964.81 76.0720   5
   0   6  -1 1939.93 75.8672   4
   0   6   1 2028.06 73.8999   1
   0   6   1 1903.96 70.8152   4
   1  -6   1 29.9812 23.4788   1
   1  -6   1 39.4095 21.5441   2
  -1  -6  -1 28.2563 17.8167   5
   1  -6   1 40.1318 22.7792   5
   1  -6   1 53.5927 16.5406   3
  -1   6  -1 53.4190 23.1129   4
   1   6   1 40.2942 12.5600   4
  -2  -6  -1 4947.00 162.500   5
   2  -6   1 4922.91 169.062   2
   2  -6   1 5038.75 165.247   3
   2  -6   1 4901.01 169.705   1
   2  -6   1 4788.89 169.325   5
  -2   6  -1 5051.06 170.615   4
   2   6   1 5037.41 159.461   3
   3  -6   1 305.878 38.4215   5
   3  -6   1 205.894 30.5845   2
   3  -6   1 206.894 28.1680   3
  -3  -6  -1 215.545 24.4419   5
   3  -6   1 337.000 37.7786   1
  -3   6  -1 228.434 32.1715   4
   3   6   1 211.849 26.7073   3
  -3   6  -1 305.031 38.4394   1
   3   6   1 287.155 28.7685   2
   4  -6   1 3099.64 120.878   5
  -4  -6  -1 3085.63 107.208   5
  -4  -6  -1 3238.35 103.109   4
   4  -6   1 3065.40 122.005   2
   4  -6   1 3260.16 119.836   1
   4  -6   1 3168.57 120.371   3
   4   6   1 3059.70 110.569   2
  -4   6  -1 3142.57 123.344   1
  -4   6  -1 3139.17 122.594   4
   4   6   1 3180.77 113.849   3
   5  -6   1 192.406 32.6254   1
   5  -6   1 227.493 35.6039   2
   5  -6   1 198.205 33.9299   3
   5  -6   1 246.858 36.4941   5
  -5  -6  -1 230.959 22.0497   4
  -5  -6  -1 192.907 23.1294   5
  -5   6  -1 165.021 32.7149   1
  -5   6  -1 210.709 35.2155   4
   5   6   1 182.037 29.0058   3
   5   6   1 224.938 31.8085   2
   6  -6   1 1487.84 81.9508   3
   6  -6   1 1696.83 84.3384   2
  -6  -6  -1 1566.51 63.3233   4
  -6  -6  -1 1559.15 63.0970   5
   6  -6   1 1425.83 78.6137   5
   6  -6   1 1650.05 78.5272   1
   6   6   1 1549.12 70.0174   2
  -6   6  -1 1825.92 85.9841   4
   6   6   1 1643.47 78.9812   3
  -6   6  -1 1448.11 78.1985   1
   7  -6   1 271.034 40.4394   5
  -7  -6  -1 255.983 29.3702   5
   7  -6   1 310.467 45.1617   2
   7  -6   1 219.813 35.0755   1
  -7  -6  -1 242.312 30.9646   4
   7  -6   1 276.065 44.2258   3
  -7   6  -1 294.411 42.2796   1
   7   6   1 269.801 32.6642   2
  -7   6  -1 269.476 43.2802   4
   7   6   1 264.026 37.5680   3
   8  -6   1 860.267 69.4951   2
  -8  -6  -1 781.901 48.0380   4
   8  -6   1 852.128 72.1247   3
   8  -6   1 897.985 60.4002   1
   8  -6   1 838.170 63.3761   5
   8   6   1 774.834 55.3230   2
   8   6   1 790.570 62.7287   3
  -8   6  -1 756.053 65.6981   1
  -8   6  -1 735.529 66.4032   4
   9  -6   1 57.7009 38.2115   2
   9  -6   1 102.999 35.8849   5
   9  -6   1 95.9680 30.4777   1
   9  -6   1 66.7131 43.5985   3
  -9   6  -1 85.4448 37.9477   1
  -9   6  -1 132.664 42.8848   4
   9   6   1 64.7565 35.8785   3
  10  -6   1 621.296 81.9952   3
  10  -6   1 569.219 71.8065   2
 -10   6  -1 620.418 70.1307   4
  10   6   1 625.880 73.9021   3
 -10   6  -1 511.822 68.6665   1
  11  -6   1 16.9989 40.3350   2
  11  -6   1 52.5950 46.1309   3
  11   6   1 94.6738 44.9440   3
 -11   6  -1 118.578 45.9292   4
 -11   6  -1 8.08007 37.3879   1
  12  -6   1 380.116 64.3628   2
  12  -6   1 182.536 57.2526   3
  12   6   1 361.183 60.4680   3
 -12   6  -1 288.535 64.0888   4
  13  -6   1 140.104 55.6492   3
  13  -6   1 110.656 55.7624   2
  13   6   1 102.536 54.7657   3
 -13   6  -1 118.942 57.7577   4
  14  -6   1 51.0029 62.1506   2
  14  -6   1 20.8685 56.5547   3
 -14   6  -1 100.444 52.8491   4
  14   6   1 100.655 53.9699   3
  14  -7  -1 304.012 67.1081   2
  14  -7  -1 222.284 67.5294   3
 -14   7   1 472.998 77.3345   4
  14   7  -1 278.465 66.7166   3
  13  -7  -1 -18.863 50.6585   3
  13  -7  -1 86.1591 49.0895   2
  13   7  -1 -2.2661 43.1365   3
 -13   7   1 63.9705 55.7555   4
  12  -7  -1 217.765 56.4668   2
  12  -7  -1 269.329 62.1493   5
  12  -7  -1 236.857 58.0521   3
  12   7  -1 291.429 55.6157   3
 -12   7   1 236.099 54.5470   1
 -12   7   1 392.450 69.2932   4
  11  -7  -1 331.522 59.7920   3
  11  -7  -1 304.015 53.7240   5
  11  -7  -1 308.424 54.2910   2
  11   7  -1 272.948 51.0332   3
 -11   7   1 292.328 54.0552   1
 -11   7   1 382.521 62.0427   4
  10  -7  -1 1043.47 81.1796   5
  10  -7  -1 1000.11 80.4279   2
  10  -7  -1 1041.73 93.0401   3
  10  -7  -1 1083.58 70.4941   1
 -10   7   1 1080.27 85.1958   1
 -10   7   1 1128.32 86.8894   4
  10   7  -1 919.545 75.6954   3
   9  -7  -1 -23.856 36.4094   2
   9  -7  -1 64.3493 40.1970   3
   9  -7  -1 39.4628 32.0045   1
  -9  -7   1 21.1240 26.3057   4
   9  -7  -1 13.8131 30.9659   5
  -9   7   1 21.6387 36.8443   4
  -9   7   1 19.5339 32.1422   1
   9   7  -1 51.2174 30.0964   3
   8  -7  -1 82.4283 32.8263   5
  -8  -7   1 26.4718 25.1099   4
   8  -7  -1 147.364 34.7212   1
   8  -7  -1 58.5841 38.8029   3
   8  -7  -1 76.7417 33.7181   2
  -8   7   1 70.1905 32.2816   1
  -8   7   1 69.2484 31.9669   4
   8   7  -1 82.3139 33.0832   3
  -7  -7   1 10.8018 19.9216   4
   7  -7  -1 63.1155 28.7890   5
   7  -7  -1 10.9661 26.6563   1
   7  -7  -1 14.9642 29.8184   3
   7  -7  -1 -1.6575 27.6171   2
   7   7  -1 14.0345 12.3096   2
  -7   7   1 -2.1597 28.9024   4
   7   7  -1 -21.515 23.7414   3
  -7   7   1 13.7138 27.6719   1
   6  -7  -1 669.780 51.1397   1
  -6  -7   1 631.629 41.5121   4
   6  -7  -1 730.050 57.2301   3
   6  -7  -1 657.923 54.9365   2
   6  -7  -1 680.532 56.5214   5
  -6  -7   1 653.741 29.1634   1
   6   7  -1 669.248 47.4444   3
  -6   7   1 598.472 52.8683   1
  -6   7   1 644.073 57.0512   4
   6   7  -1 667.291 28.4664   2
  -5  -7   1 177.027 17.3332   1
   5  -7  -1 191.578 33.5927   2
   5  -7  -1 185.779 32.3295   3
   5  -7  -1 147.041 31.9983   5
   5  -7  -1 195.296 33.3830   1
  -5   7   1 155.019 34.1809   1
  -5   7   1 148.088 33.3238   4
   5   7  -1 168.196 25.7170   3
   4  -7  -1 100.878 27.9446   5
  -4  -7   1 106.402 14.1310   1
  -4  -7   1 113.883 14.7214   5
   4  -7  -1 178.522 31.1566   3
   4  -7  -1 167.095 29.9207   1
   4  -7  -1 137.300 30.4264   2
  -4   7   1 127.569 30.2028   1
   4   7  -1 139.076 20.7016   3
  -4   7   1 97.7927 28.9959   4
  -3  -7   1 366.028 24.6060   5
   3  -7  -1 355.610 41.0930   5
   3  -7  -1 307.319 40.4169   2
   3  -7  -1 355.341 34.4083   3
  -3  -7   1 344.708 26.8246   1
   3  -7  -1 334.702 43.4023   1
  -3   7   1 297.143 40.5007   1
   3   7  -1 379.872 25.1666   3
  -3   7   1 400.514 40.9639   4
   2  -7  -1 -12.361 22.7011   1
  -2  -7   1 -7.0225 12.2065   2
  -2  -7   1 1.73998 16.6063   1
   2  -7  -1 1.34033 17.4147   3
  -2  -7   1 -9.6226 14.9055   5
   2  -7  -1 -13.574 21.8724   5
   2   7  -1 1.27025 7.57287   3
  -2   7   1 0.47968 20.8071   4
  -2   7   1 -9.8814 22.2606   1
   2   7  -1 -4.5405 19.7552   4
  -1  -7   1 5.03889 15.6665   2
   1  -7  -1 29.2244 23.5004   5
  -1  -7   1 24.5297 16.9073   5
  -1  -7   1 23.9844 19.3111   1
   1  -7  -1 2.87241 14.8316   3
   1  -7  -1 25.5780 21.7874   1
  -1   7   1 -6.7319 21.8891   1
  -1   7   1 1.96448 18.6899   4
   1   7  -1 37.2902 21.3206   4
   0  -7  -1 417.366 36.8375   5
   0  -7   1 454.273 23.6295   3
   0  -7   1 420.511 36.6121   2
   0  -7  -1 383.613 24.8790   3
   0  -7   1 422.931 37.8501   1
   0  -7   1 489.718 40.9917   5
   0   7  -1 402.467 39.2912   4
   0   7   1 460.303 31.9793   4
  -1  -7  -1 947.043 49.1370   5
   1  -7   1 1074.55 58.9333   1
   1  -7   1 1073.28 46.4751   3
   1  -7   1 1104.58 55.8522   5
   1  -7   1 1052.54 56.5909   2
  -1   7  -1 1061.80 55.3339   4
   1   7   1 1028.06 43.3781   4
  -2  -7  -1 306.807 30.8007   5
   2  -7   1 242.614 33.1759   5
   2  -7   1 309.993 33.2067   3
   2  -7   1 391.142 44.4783   1
   2  -7   1 331.746 38.4189   2
  -2   7  -1 361.012 39.4509   4
   2   7   1 300.355 23.3202   4
  -3  -7  -1 1320.39 56.3520   5
   3  -7   1 1340.40 70.4950   1
   3  -7   1 1362.16 68.8790   2
   3  -7   1 1396.75 65.6133   3
   3  -7   1 1274.48 67.7329   5
  -3   7  -1 1337.95 69.2833   1
   3   7   1 1374.18 57.0170   3
  -3   7  -1 1440.53 70.0749   4
   4  -7   1 -37.813 17.3221   2
   4  -7   1 21.6270 24.8146   5
  -4  -7  -1 -9.3282 9.39420   4
   4  -7   1 18.7582 22.1347   3
   4  -7   1 15.1898 24.2738   1
  -4  -7  -1 -9.8244 13.5017   5
  -4   7  -1 21.2921 25.6331   1
   4   7   1 -5.9726 17.5767   3
  -4   7  -1 -5.9995 24.4510   4
   4   7   1 10.8834 17.0195   2
  -5  -7  -1 360.998 23.9118   4
   5  -7   1 366.798 45.4659   5
  -5  -7  -1 318.240 27.0362   5
   5  -7   1 279.947 38.0681   3
   5  -7   1 325.421 40.1329   1
   5  -7   1 400.734 46.5565   2
   5   7   1 349.268 32.3296   2
  -5   7  -1 342.121 49.6508   1
   5   7   1 347.857 36.8667   3
  -5   7  -1 284.574 41.0206   4
  -6  -7  -1 608.888 34.5146   5
   6  -7   1 624.177 53.1744   1
  -6  -7  -1 507.028 32.8559   4
   6  -7   1 612.059 53.8959   5
   6  -7   1 565.382 57.7686   3
   6  -7   1 551.227 55.1841   2
   6   7   1 633.245 43.7894   2
   6   7   1 606.394 49.1916   3
  -6   7  -1 528.324 53.9314   4
  -6   7  -1 557.668 52.8959   1
   7  -7   1 27.7264 32.0929   2
  -7  -7  -1 7.39978 15.9622   4
   7  -7   1 -4.5538 28.5320   5
   7  -7   1 7.90810 26.2214   1
   7  -7   1 11.1117 33.5551   3
  -7   7  -1 -9.7300 30.1076   1
   7   7   1 35.2913 28.0439   3
  -7   7  -1 22.8720 30.6300   4
   7   7   1 -3.9298 20.5007   2
   8  -7   1 314.757 46.0624   5
   8  -7   1 330.520 42.1043   1
   8  -7   1 232.739 44.8749   2
   8  -7   1 299.070 49.9959   3
   8   7   1 337.371 43.4475   2
   8   7   1 386.605 54.2005   3
  -8   7  -1 272.783 47.0950   4
  -8   7  -1 311.288 48.9735   1
   9  -7   1 130.609 46.8766   2
   9  -7   1 121.270 42.3473   5
   9  -7   1 114.678 45.5826   3
   9  -7   1 119.213 34.2641   1
  -9   7  -1 127.149 43.1717   4
  -9   7  -1 147.563 39.8051   1
   9   7   1 87.1990 39.0585   3
  10  -7   1 260.626 54.4896   2
  10  -7   1 260.602 50.9890   5
  10  -7   1 192.363 52.5066   3
  10   7   1 215.826 48.7116   3
 -10   7  -1 203.856 45.5021   1
 -10   7  -1 174.658 49.7053   4
  11  -7   1 5.52105 39.3191   2
  11  -7   1 -37.837 39.5109   3
 -11   7  -1 63.9766 45.7541   4
 -11   7  -1 16.4067 39.2335   1
  11   7   1 24.9349 42.7913   3
  12  -7   1 237.886 60.2412   3
  12  -7   1 388.684 64.4752   2
  12   7   1 419.101 66.3807   3
 -12   7  -1 356.472 66.3451   4
 -12   7  -1 275.591 64.1197   1
  13  -7   1 -89.537 40.2774   3
  13  -7   1 -18.866 44.4510   2
  13   7   1 -34.998 41.8232   3
 -13   7  -1 -31.055 43.9617   4
  14  -7   1 96.7726 63.6167   3
  14  -7   1 69.4745 53.2285   2
  14   7   1 56.6727 59.8945   3
 -14   7  -1 254.270 63.9222   4
  14  -8  -1 347.186 72.1861   3
  14  -8  -1 131.064 61.5157   2
 -14   8   1 261.019 70.2976   4
  14   8  -1 333.762 68.6689   3
  13  -8  -1 53.9660 49.7162   3
  13  -8  -1 31.8905 45.5470   2
 -13   8   1 73.6594 51.9186   4
 -13   8   1 11.8831 41.6459   1
  13   8  -1 101.044 54.1526   3
  12  -8  -1 351.405 65.4708   2
  12  -8  -1 510.874 71.1998   3
  12  -8  -1 356.315 58.6196   5
 -12   8   1 368.993 68.7113   4
  12   8  -1 398.965 63.3591   3
 -12   8   1 451.912 64.1690   1
  11  -8  -1 -12.907 39.1893   5
  11  -8  -1 -37.055 39.3580   3
  11  -8  -1 11.3772 38.4615   2
 -11   8   1 -6.1844 40.9235   4
 -11   8   1 34.0009 41.2872   1
  11   8  -1 27.4878 40.8549   3
  10  -8  -1 1003.59 71.9235   1
  10  -8  -1 897.678 83.3062   3
  10  -8  -1 934.738 75.9260   5
  10  -8  -1 871.756 78.8707   2
 -10   8   1 1037.90 86.1228   1
 -10   8   1 764.514 79.7576   4
  10   8  -1 686.397 69.0616   3
   9  -8  -1 41.1835 32.5517   5
   9  -8  -1 18.0811 34.4354   2
   9  -8  -1 -40.115 32.8629   3
   9  -8  -1 -4.3959 31.4387   1
   9   8  -1 11.4246 30.3650   3
  -9   8   1 100.225 39.9660   1
  -9   8   1 -15.631 37.6203   4
   8  -8  -1 1118.33 75.3648   5
   8  -8  -1 1310.08 77.6892   1
  -8  -8   1 1194.42 64.8172   4
   8  -8  -1 1166.76 79.8759   2
   8  -8  -1 1290.58 84.6579   3
   8   8  -1 1234.07 73.6978   3
  -8   8   1 1220.52 83.4675   1
  -8   8   1 1273.64 84.9126   4
   7  -8  -1 6.16778 32.8589   3
   7  -8  -1 -14.165 26.2611   5
   7  -8  -1 -19.348 27.6205   1
   7  -8  -1 -19.542 29.5147   2
  -7  -8   1 -3.1223 18.4973   4
  -7   8   1 -6.3252 28.2976   1
   7   8  -1 -0.2559 22.4919   3
  -7   8   1 -4.4584 29.8816   4
   6  -8  -1 1511.29 82.3384   2
  -6  -8   1 1425.55 66.2956   4
  -6  -8   1 1437.44 54.3525   1
   6  -8  -1 1465.86 80.2691   3
   6  -8  -1 1625.63 81.2535   5
   6  -8  -1 1582.75 82.0674   1
  -6   8   1 1504.35 83.0771   4
   6   8  -1 1520.09 69.8381   3
  -6   8   1 1660.20 83.6172   1
   5  -8  -1 29.7218 23.6355   3
   5  -8  -1 -1.5761 24.5307   1
  -5  -8   1 29.0264 11.2937   1
  -5  -8   1 8.64314 6.23046   5
   5  -8  -1 -27.578 25.0517   2
   5  -8  -1 39.9463 28.0435   5
   5   8  -1 19.1763 18.6615   3
  -5   8   1 -22.809 24.7672   4
  -5   8   1 -20.084 24.2951   1
  -4  -8   1 1850.82 65.4771   5
   4  -8  -1 1967.85 87.7586   2
   4  -8  -1 2065.66 86.3941   3
   4  -8  -1 1895.31 86.5658   1
  -4  -8   1 1812.69 68.0560   1
   4  -8  -1 1766.02 85.6474   5
  -4   8   1 1881.90 87.0960   4
   4   8  -1 1892.39 71.5124   3
  -4   8   1 1880.62 88.2861   1
   3  -8  -1 31.5621 22.0791   3
  -3  -8   1 47.1916 16.2377   1
   3  -8  -1 32.9465 25.2635   5
   3  -8  -1 49.9565 26.0022   1
  -3  -8   1 38.4798 15.0994   5
  -3  -8   1 37.7640 11.9881   2
   3  -8  -1 -25.907 23.6674   2
   3   8  -1 48.5096 12.1870   3
  -3   8   1 29.7430 25.4203   4
  -3   8   1 24.7160 26.2441   1
   2  -8  -1 2754.93 102.175   3
  -2  -8   1 2886.98 102.468   1
   2  -8  -1 2819.05 110.222   1
  -2  -8   1 2832.62 97.3435   2
  -2  -8   1 2840.62 100.595   5
   2  -8  -1 2815.42 110.500   5
   2   8  -1 3006.33 106.135   4
  -2   8   1 2843.84 107.925   4
  -2   8   1 2887.85 110.760   1
  -1  -8   1 19.2575 20.8132   1
   1  -8  -1 -12.440 20.9998   1
   1  -8  -1 12.8427 22.6553   5
  -1  -8   1 15.6691 16.3556   2
   1  -8  -1 -2.9477 14.1582   3
  -1  -8   1 -25.541 18.3212   5
  -1   8   1 -22.844 20.0317   1
  -1   8   1 7.07004 18.6380   4
   1   8  -1 -15.492 17.4863   4
   0  -8  -1 3850.82 138.216   5
   0  -8   1 3942.42 124.817   3
   0  -8   1 4050.31 140.632   1
   0  -8  -1 3957.98 137.698   1
   0  -8   1 3968.19 138.115   5
   0  -8  -1 3850.47 126.390   3
   0  -8   1 3917.47 136.357   2
   0   8   1 3923.77 133.462   4
   0   8  -1 3942.13 138.010   4
   1  -8   1 126.263 18.9054   3
   1  -8   1 102.864 26.8229   1
   1  -8   1 137.733 27.7419   5
  -1  -8  -1 124.048 25.5406   5
   1  -8   1 176.514 29.7836   2
   1   8   1 177.217 24.3251   4
  -1   8  -1 189.529 28.9295   4
   2  -8   1 3779.82 138.843   2
   2  -8   1 3869.07 132.630   3
   2  -8   1 3755.48 140.265   5
   2  -8   1 3810.19 140.934   1
  -2  -8  -1 3891.83 132.323   5
  -2   8  -1 3803.81 140.119   4
   2   8   1 3826.34 125.319   4
   3  -8   1 45.9358 20.8294   3
   3  -8   1 49.2443 26.6023   1
   3  -8   1 44.6410 25.6707   2
   3  -8   1 30.5243 25.4634   5
  -3  -8  -1 36.8848 18.0905   5
   3   8   1 47.4097 16.7546   3
  -3   8  -1 38.8072 27.0571   4
   4  -8   1 3143.37 124.196   5
  -4  -8  -1 3156.28 108.925   5
   4  -8   1 3194.50 124.827   2
  -4  -8  -1 3092.21 101.991   4
   4  -8   1 3188.97 126.001   1
   4  -8   1 3091.63 120.012   3
  -4   8  -1 3093.68 124.799   4
   4   8   1 3137.73 111.763   3
  -4   8  -1 3025.36 124.607   1
   5  -8   1 178.518 32.5029   1
   5  -8   1 231.034 38.2618   2
  -5  -8  -1 211.034 20.1339   4
   5  -8   1 326.290 45.1923   5
  -5  -8  -1 278.170 25.4575   5
   5  -8   1 178.953 33.4207   3
  -5   8  -1 231.674 35.1205   4
   5   8   1 206.744 29.3497   2
  -5   8  -1 210.657 38.7772   1
   5   8   1 267.602 36.2363   3
   6  -8   1 2822.58 115.244   1
   6  -8   1 2510.58 115.539   2
  -6  -8  -1 2606.27 92.9549   5
   6  -8   1 2774.17 116.558   3
   6  -8   1 2436.72 114.769   5
  -6  -8  -1 2546.84 91.2585   4
   6   8   1 2606.98 97.9945   2
  -6   8  -1 2677.25 116.762   1
  -6   8  -1 2607.30 117.601   4
   6   8   1 2613.80 106.201   3
   7  -8   1 2.03986 27.9723   1
   7  -8   1 -24.714 29.4005   2
   7  -8   1 68.1492 34.2067   3
   7  -8   1 -1.2751 29.6238   5
   7   8   1 -5.7208 18.9398   2
  -7   8  -1 -10.015 31.7871   4
  -7   8  -1 3.95799 32.0027   1
   7   8   1 23.9422 25.8519   3
   8  -8   1 1262.44 77.8662   1
   8  -8   1 1329.21 90.6675   2
   8  -8   1 1186.11 81.4949   5
   8  -8   1 1321.89 87.6682   3
   8   8   1 1283.91 77.7338   3
  -8   8  -1 1326.18 87.3073   1
  -8   8  -1 1101.95 83.2863   4
   9  -8   1 15.6250 33.9600   5
   9  -8   1 159.118 44.5867   2
   9  -8   1 -10.268 31.5146   1
   9  -8   1 25.0117 38.6099   3
  -9   8  -1 41.3993 39.8431   4
   9   8   1 24.6572 34.4368   3
  -9   8  -1 18.6614 37.5309   1
  10  -8   1 818.642 75.2848   5
  10  -8   1 672.845 76.0849   2
  10  -8   1 775.710 82.3167   3
 -10   8  -1 737.636 78.7292   4
  10   8   1 716.966 69.4639   3
 -10   8  -1 761.274 80.4720   1
  11  -8   1 -0.7449 41.9740   3
  11  -8   1 21.1875 42.7506   2
  11   8   1 39.9331 38.1321   3
 -11   8  -1 0.06101 42.9228   4
 -11   8  -1 61.2106 43.6195   1
  12  -8   1 104.447 54.2413   3
  12  -8   1 283.161 59.4129   2
 -12   8  -1 162.134 53.2937   1
  12   8   1 288.768 55.8863   3
 -12   8  -1 321.096 67.1408   4
  13  -8   1 -36.346 44.4518   3
  13  -8   1 55.4894 50.6703   2
 -13   8  -1 -4.2827 46.7777   4
  13   8   1 60.0449 52.2657   3
  14  -9  -1 178.953 63.5013   3
  14  -9  -1 325.607 68.8428   2
 -14   9   1 262.648 67.0946   4
  13  -9  -1 -10.494 45.0950   2
  13  -9  -1 -58.313 44.7724   3
 -13   9   1 53.1694 50.9797   4
  13   9  -1 -12.353 48.9244   3
 -13   9   1 11.7848 48.0615   1
  12  -9  -1 121.672 56.3423   2
  12  -9  -1 162.710 47.6397   5
  12  -9  -1 41.5644 47.0628   3
 -12   9   1 180.118 56.9138   4
 -12   9   1 223.092 54.6698   1
  12   9  -1 100.137 49.1228   3
  11  -9  -1 48.2052 40.4824   5
  11  -9  -1 30.8998 41.8391   2
  11  -9  -1 102.813 52.8573   3
 -11   9   1 62.7062 42.6286   1
 -11   9   1 120.036 51.0037   4
  11   9  -1 99.3510 44.8310   3
  10  -9  -1 271.434 55.6017   3
  10  -9  -1 351.448 59.9730   2
  10  -9  -1 395.286 52.8647   1
  10  -9  -1 282.715 53.8569   5
 -10   9   1 385.453 59.2865   1
 -10   9   1 376.720 60.7576   4
  10   9  -1 338.000 51.7196   3
   9  -9  -1 133.932 43.0135   2
   9  -9  -1 98.8131 43.9464   3
   9  -9  -1 159.743 44.8336   5
   9  -9  -1 153.050 39.9661   1
   9   9  -1 117.592 37.5444   3
  -9   9   1 117.722 46.1560   4
  -9   9   1 115.303 45.4751   1
   8  -9  -1 231.595 45.6475   5
   8  -9  -1 160.754 42.0485   2
  -8  -9   1 248.944 32.5414   4
   8  -9  -1 185.098 41.0258   1
   8  -9  -1 246.580 49.3966   3
  -8   9   1 217.778 45.7369   4
   8   9  -1 216.607 39.0662   3
  -8   9   1 255.930 46.2879   1
   7  -9  -1 151.635 36.0562   5
   7  -9  -1 181.690 39.9558   2
   7  -9  -1 195.926 40.8445   3
  -7  -9   1 200.592 28.6327   4
   7  -9  -1 144.826 38.0275   1
  -7   9   1 206.138 41.9018   1
  -7   9   1 140.426 40.3089   4
   7   9  -1 153.927 31.6381   3
   6  -9  -1 109.105 35.0857   2
  -6  -9   1 105.720 15.0565   1
   6  -9  -1 133.683 35.9987   3
   6  -9  -1 123.288 32.7584   1
   6  -9  -1 116.320 33.4679   5
   6   9  -1 69.4657 23.7651   3
  -6   9   1 113.254 35.4539   1
  -6   9   1 85.8812 34.7275   4
  -5  -9   1 71.1744 13.8290   1
   5  -9  -1 47.4151 28.4750   1
  -5  -9   1 60.8278 10.5603   5
   5  -9  -1 95.5127 27.8172   3
   5  -9  -1 60.5367 29.3071   5
   5  -9  -1 65.9625 30.1746   2
  -5   9   1 74.7515 32.2534   4
  -5   9   1 40.7594 29.6552   1
   5   9  -1 49.3609 18.7615   3
  -4  -9   1 -10.566 11.8953   5
   4  -9  -1 7.44474 21.1957   3
   4  -9  -1 -13.123 25.2148   5
   4  -9  -1 0.71733 27.4995   1
   4  -9  -1 1.69437 26.2953   2
  -4  -9   1 -6.9583 13.6734   1
   4   9  -1 1.68816 13.6860   3
  -4   9   1 21.1304 26.6037   4
  -4   9   1 6.61300 26.7190   1
  -3  -9   1 -12.343 15.4295   1
   3  -9  -1 23.6102 20.6622   3
  -3  -9   1 -16.600 14.0685   5
   3  -9  -1 27.5094 25.3336   2
   3  -9  -1 24.7000 25.0730   5
   3  -9  -1 -25.960 23.2708   1
  -3  -9   1 -0.8083 12.4890   2
  -3   9   1 6.45311 24.3056   4
  -3   9   1 20.9412 25.8399   1
   3   9  -1 -1.6667 9.66897   3
   2  -9  -1 250.385 35.1999   5
  -2  -9   1 310.019 31.1700   5
   2  -9  -1 313.938 31.0210   3
  -2  -9   1 288.282 28.1416   2
  -2  -9   1 392.926 35.0038   1
   2  -9  -1 301.559 38.0930   1
   2  -9  -1 274.078 34.9619   2
   2   9  -1 326.880 35.2632   4
  -2   9   1 274.793 35.3120   4
  -2   9   1 296.431 40.7287   1
  -1  -9   1 888.960 49.7589   5
   1  -9  -1 781.585 51.9580   5
   1  -9  -1 821.992 52.9039   1
  -1  -9   1 815.591 44.6728   2
   1  -9  -1 809.064 40.0632   3
  -1  -9   1 874.698 51.2439   1
  -1   9   1 810.658 50.5334   1
   1   9  -1 766.033 48.5986   4
  -1   9   1 905.864 48.2222   4
   0  -9   1 136.598 17.7255   3
   0  -9   1 176.667 29.7018   5
   0  -9  -1 179.466 19.1970   3
   0  -9  -1 129.821 26.9584   5
   0  -9   1 138.589 27.4763   1
   0  -9   1 179.454 25.2396   2
   0  -9  -1 111.278 23.9802   1
   0   9  -1 126.889 25.9413   4
   0   9   1 139.747 21.7254   4
   1  -9   1 57.1633 24.2884   2
  -1  -9  -1 74.5569 12.5999   3
   1  -9   1 55.4565 16.3183   3
  -1  -9  -1 82.7962 24.3332   5
   1  -9   1 46.0855 25.6629   1
   1  -9   1 66.8406 25.7281   5
  -1   9  -1 90.8051 26.3594   4
   1   9   1 38.6302 17.8466   4
   2  -9   1 148.514 30.1116   5
   2  -9   1 153.037 23.7773   3
  -2  -9  -1 148.275 24.9499   5
   2  -9   1 152.536 29.4305   2
   2  -9   1 145.465 30.6641   1
   2   9   1 156.044 19.4520   4
  -2   9  -1 162.848 28.8364   4
   3  -9   1 149.589 25.2709   3
   3  -9   1 127.912 33.9283   1
   3  -9   1 155.384 30.6875   2
   3  -9   1 129.615 31.3882   5
  -3  -9  -1 130.176 22.4172   5
  -3   9  -1 129.800 31.8982   4
   4  -9   1 110.444 27.0833   3
   4  -9   1 54.2534 28.3105   2
  -4  -9  -1 69.9169 18.1000   5
   4  -9   1 102.785 33.2442   1
   4  -9   1 105.102 30.7326   5
  -4   9  -1 60.8504 30.5854   4
  -4   9  -1 116.095 32.4997   1
   4   9   1 54.8146 18.8681   3
   5  -9   1 23.0559 27.0917   1
   5  -9   1 6.81164 23.9740   3
  -5  -9  -1 9.39406 11.2063   4
   5  -9   1 -12.056 26.1036   2
   5  -9   1 16.3358 28.0970   5
  -5  -9  -1 25.7385 15.7572   5
   5   9   1 2.23494 19.3091   3
  -5   9  -1 -16.471 26.5435   4
  -5   9  -1 20.5439 30.2566   1
   6  -9   1 257.952 41.4844   1
   6  -9   1 139.810 37.8256   2
  -6  -9  -1 223.982 22.9244   4
   6  -9   1 263.587 42.1651   5
  -6  -9  -1 225.562 24.4565   5
   6  -9   1 243.028 42.1707   3
   6   9   1 175.233 30.3790   3
  -6   9  -1 243.670 42.2425   1
  -6   9  -1 209.136 42.2525   4
   6   9   1 206.236 28.9647   2
   7  -9   1 57.8711 32.7611   1
   7  -9   1 7.78232 31.7253   5
   7  -9   1 14.0282 31.0389   3
   7  -9   1 26.2804 34.4099   2
  -7   9  -1 36.4496 36.2293   1
   7   9   1 44.0249 20.8782   2
  -7   9  -1 67.5525 37.2997   4
   7   9   1 88.3447 29.7094   3
   8  -9   1 250.431 48.8901   3
   8  -9   1 297.225 48.7360   5
   8  -9   1 237.313 50.5494   2
   8  -9   1 268.382 44.5625   1
  -8   9  -1 184.772 43.1520   1
   8   9   1 176.234 38.4487   3
  -8   9  -1 306.726 52.4677   4
   9  -9   1 -53.651 35.1382   2
   9  -9   1 -14.725 32.6948   5
   9  -9   1 -36.019 35.6162   3
   9  -9   1 -56.588 31.0113   1
   9   9   1 -0.7212 31.3771   3
  -9   9  -1 26.5283 40.5212   4
  -9   9  -1 6.92251 38.5238   1
  10  -9   1 420.108 66.4303   3
  10  -9   1 565.100 74.6554   2
  10  -9   1 383.795 58.3961   5
  10  -9   1 469.730 63.3820   1
 -10   9  -1 582.420 71.1123   1
 -10   9  -1 477.198 65.9069   4
  10   9   1 549.460 67.7020   3
  11  -9   1 6.80292 41.2958   3
  11  -9   1 -34.845 35.4238   5
  11  -9   1 8.57768 42.9542   2
 -11   9  -1 4.47725 42.5135   4
 -11   9  -1 -46.998 35.2822   1
  11   9   1 9.26902 38.6816   3
  12  -9   1 96.8590 55.1318   3
  12  -9   1 96.9333 50.9974   2
 -12   9  -1 202.468 63.7015   4
  12   9   1 151.068 51.8292   3
 -12   9  -1 133.872 53.5077   1
  13  -9   1 53.8080 50.9833   2
  13  -9   1 8.76933 49.2809   3
 -13   9  -1 51.2203 51.9467   4
  13   9   1 38.4996 47.9144   3
  13 -10  -1 36.6652 47.5171   3
  13 -10  -1 14.2929 49.2956   2
 -13  10   1 89.5931 52.5289   1
 -13  10   1 50.1498 53.4752   4
  12 -10  -1 321.515 59.4498   5
  12 -10  -1 350.892 65.6690   3
  12 -10  -1 311.635 66.2335   2
 -12  10   1 512.140 72.8852   1
 -12  10   1 416.338 71.9868   4
  11 -10  -1 24.2500 44.1865   5
  11 -10  -1 33.8265 50.4875   1
  11 -10  -1 35.4509 43.7058   3
  11 -10  -1 -66.486 36.7820   2
 -11  10   1 -57.656 42.9599   4
 -11  10   1 4.94221 40.1598   1
  11  10  -1 50.0322 40.1044   3
  10 -10  -1 407.714 62.5752   3
  10 -10  -1 505.254 66.5906   2
  10 -10  -1 431.464 57.6626   1
  10 -10  -1 456.976 64.6537   5
 -10  10   1 482.015 67.6953   4
  10  10  -1 385.353 52.7904   3
 -10  10   1 520.286 70.1373   1
   9 -10  -1 51.8658 39.1411   2
   9 -10  -1 41.8925 37.8237   5
   9 -10  -1 1.99319 41.9033   3
   9 -10  -1 95.1253 38.3828   1
   9  10  -1 60.6410 32.6304   3
  -9  10   1 33.8375 42.9882   4
  -9  10   1 30.6644 39.4923   1
   8 -10  -1 839.425 70.4241   1
   8 -10  -1 820.790 70.0457   5
   8 -10  -1 823.279 72.4847   3
   8 -10  -1 947.891 74.0803   2
  -8  10   1 666.203 76.9573   1
   8  10  -1 739.337 61.1184   3
  -8  10   1 699.676 73.1952   4
   7 -10  -1 9.45292 32.4528   2
   7 -10  -1 83.5992 35.0204   3
  -7 -10   1 106.288 24.8242   4
   7 -10  -1 185.183 42.6035   1
   7 -10  -1 132.154 40.2938   5
   7  10  -1 90.3161 28.4665   3
  -7  10   1 118.220 39.8203   1
  -7  10   1 36.4715 35.2512   4
   6 -10  -1 1060.88 71.7177   5
   6 -10  -1 1151.69 71.7024   1
   6 -10  -1 976.157 71.4885   3
   6 -10  -1 1043.80 73.7143   2
   6  10  -1 1033.42 56.3108   3
  -6  10   1 1089.58 73.1158   4
  -6  10   1 1113.65 79.2540   1
  -5 -10   1 33.0226 11.8673   5
   5 -10  -1 3.26066 29.0532   5
   5 -10  -1 2.58863 28.3511   1
  -5 -10   1 18.2113 13.8165   1
   5 -10  -1 35.1784 25.0680   3
   5 -10  -1 29.5153 29.9008   2
  -5  10   1 4.41396 31.1350   1
   5  10  -1 66.3021 18.7569   3
  -5  10   1 37.2809 29.8532   4
   4 -10  -1 1303.05 73.7999   2
   4 -10  -1 1363.40 68.3235   3
   4 -10  -1 1292.78 72.8227   1
  -4 -10   1 1304.29 49.3124   2
   4 -10  -1 1263.23 73.4160   5
  -4 -10   1 1348.11 57.1582   1
  -4 -10   1 1301.44 53.3096   5
  -4  10   1 1230.87 73.1791   1
  -4  10   1 1287.10 72.5550   4
   4  10  -1 1219.06 50.7846   3
   3 -10  -1 88.1672 28.9543   1
   3 -10  -1 85.9894 22.6292   3
   3 -10  -1 60.3149 28.6953   2
  -3 -10   1 36.8671 17.9162   5
   3 -10  -1 57.1654 29.3775   5
  -3 -10   1 81.6605 16.3291   2
  -3 -10   1 62.8170 20.2910   1
   3  10  -1 106.464 25.5014   4
   3  10  -1 55.8595 8.97709   3
  -3  10   1 71.1564 29.3970   1
  -3  10   1 99.8351 28.6027   4
   2 -10  -1 3465.74 133.914   1
   2 -10  -1 3571.82 133.342   2
  -2 -10   1 3446.65 120.484   2
   2 -10  -1 3459.88 122.556   3
  -2 -10   1 3520.33 124.431   5
   2 -10  -1 3441.51 134.334   5
  -2 -10   1 3511.67 126.375   1
   2  10  -1 3508.02 127.168   4
  -2  10   1 3521.84 133.438   1
  -2  10   1 3576.06 132.850   4
  -1 -10   1 64.2025 25.2757   1
   1 -10  -1 44.6299 25.3065   5
   1 -10  -1 24.0225 23.7551   1
  -1 -10   1 54.0183 20.8907   2
  -1 -10   1 55.4925 23.9370   5
   1 -10  -1 71.6433 17.1927   3
  -1  10   1 29.4868 21.8080   4
   1  10  -1 91.2924 23.4572   4
   0 -10   1 2207.68 89.5413   2
   0 -10  -1 2244.71 93.0305   5
   0 -10  -1 2249.31 76.7833   3
   0 -10   1 2329.10 75.1205   3
   0 -10  -1 2254.96 92.6465   1
   0 -10   1 2245.94 94.1297   1
   0 -10   1 2121.03 93.6294   5
   0  10   1 2377.65 88.8151   4
   0  10  -1 2208.17 91.8623   4
  -1 -10  -1 21.6628 9.53184   3
   1 -10   1 16.8387 24.6747   1
  -1 -10  -1 17.7716 22.0014   5
   1 -10   1 11.8084 23.8801   5
  -1 -10  -1 32.7212 20.9284   1
   1 -10   1 9.42855 14.2501   3
   1 -10   1 -0.9449 21.7907   2
   1  10   1 21.0967 17.6738   4
  -1  10  -1 9.86653 24.9485   4
   2 -10   1 3247.03 124.114   5
   2 -10   1 3021.41 122.977   1
  -2 -10  -1 3251.25 115.266   5
   2 -10   1 3125.10 112.446   3
   2 -10   1 3040.65 120.789   2
  -2  10  -1 3006.77 122.797   4
   2  10   1 3046.54 107.381   4
   3 -10   1 68.0631 30.3100   1
   3 -10   1 36.9292 27.0089   2
  -3 -10  -1 67.0998 20.3722   5
   3 -10   1 21.6471 20.1027   3
   3 -10   1 11.1742 26.2900   5
  -3  10  -1 70.0003 28.6666   4
   4 -10   1 1459.37 79.7351   1
   4 -10   1 1431.24 80.5431   5
  -4 -10  -1 1588.09 64.9367   5
   4 -10   1 1591.92 81.4783   2
   4 -10   1 1518.64 73.6644   3
   4  10   1 1483.70 63.1069   3
  -4  10  -1 1522.27 81.7323   4
  -5 -10  -1 71.6445 18.4401   5
   5 -10   1 62.6978 26.9476   3
   5 -10   1 82.5701 27.8230   2
  -5 -10  -1 53.7472 12.8956   4
   5 -10   1 22.5776 30.2483   1
   5 -10   1 93.8288 32.1114   5
  -5  10  -1 44.9204 33.1017   4
   5  10   1 45.1733 21.4369   3
  -5  10  -1 126.572 36.5180   1
   6 -10   1 1645.46 91.2586   2
   6 -10   1 1456.74 87.5376   5
   6 -10   1 1525.29 86.8025   1
   6 -10   1 1542.78 84.6352   3
  -6  10  -1 1646.52 90.3264   1
  -6  10  -1 1599.39 89.1021   4
   6  10   1 1501.76 73.3162   3
   7 -10   1 -16.170 28.9983   1
   7 -10   1 16.6592 33.1757   3
   7 -10   1 -5.4948 33.9521   2
   7 -10   1 4.89852 33.4470   5
  -7  10  -1 8.20673 32.6101   1
  -7  10  -1 10.8135 36.0510   4
   7  10   1 11.7947 26.8169   3
   8 -10   1 1364.94 89.7629   3
   8 -10   1 1252.95 82.5342   1
   8 -10   1 1241.57 87.1114   5
   8 -10   1 1260.13 89.8241   2
  -8  10  -1 1446.26 90.5924   1
   8  10   1 1116.65 75.7589   3
  -8  10  -1 1415.02 92.1040   4
   9 -10   1 131.305 45.6327   2
   9 -10   1 17.0650 34.4434   1
   9 -10   1 67.2476 43.6091   3
   9 -10   1 92.8058 43.2860   5
   9  10   1 35.0118 34.2526   3
  -9  10  -1 50.3992 43.3636   4
  -9  10  -1 62.8204 40.4727   1
  10 -10   1 456.610 70.0821   3
  10 -10   1 395.004 59.2726   5
  10 -10   1 308.562 59.2894   2
  10 -10   1 335.225 52.2158   1
 -10  10  -1 418.299 63.8161   1
  10  10   1 436.466 56.9034   3
 -10  10  -1 378.986 62.0057   4
  11 -10   1 29.0070 46.4117   2
  11 -10   1 -6.4509 44.6710   3
  11 -10   1 -17.956 39.2399   5
 -11  10  -1 -1.9864 50.2476   4
 -11  10  -1 16.8727 45.0684   1
  11  10   1 -0.5131 37.8269   3
  12 -10   1 255.095 60.4829   2
  12 -10   1 337.324 65.4427   3
 -12  10  -1 290.663 68.6930   4
 -12  10  -1 247.089 60.9889   1
  13 -10   1 8.67640 49.4416   3
  13 -10   1 31.7016 49.4600   2
 -13  10  -1 -4.6477 51.4837   4
  13 -11  -1 50.2145 52.0226   3
  13 -11  -1 84.1456 53.2010   2
  13 -11  -1 21.1143 52.4390   5
 -13  11   1 -27.442 48.2194   1
 -13  11   1 62.5183 52.8646   4
  12 -11  -1 203.005 55.9156   2
  12 -11  -1 84.0656 53.9454   5
  12 -11  -1 173.516 52.4116   3
 -12  11   1 61.2735 50.0260   1
 -12  11   1 78.2559 53.8756   4
  11 -11  -1 195.665 59.4437   2
  11 -11  -1 190.388 58.4801   3
  11 -11  -1 95.1084 51.8047   5
  11 -11  -1 152.674 45.6136   1
 -11  11   1 185.177 56.3785   4
 -11  11   1 87.7837 49.6686   1
  10 -11  -1 547.329 72.8408   5
  10 -11  -1 353.659 60.5526   3
  10 -11  -1 479.867 62.2438   1
  10 -11  -1 394.733 62.7024   2
 -10  11   1 472.493 74.6154   4
 -10  11   1 536.967 72.2239   1
   9 -11  -1 215.136 51.7520   2
   9 -11  -1 206.098 47.9421   1
   9 -11  -1 210.241 48.2480   3
   9 -11  -1 275.021 55.2417   5
   9  11  -1 244.737 40.6444   3
  -9  11   1 264.270 55.4027   4
  -9  11   1 303.322 53.8738   1
   8 -11  -1 426.456 62.0269   3
   8 -11  -1 530.570 67.4281   1
   8 -11  -1 693.363 77.7815   2
   8 -11  -1 440.593 58.0290   5
  -8  11   1 610.401 69.5721   4
   8  11  -1 509.996 52.6006   3
  -8  11   1 502.735 72.2583   1
   7 -11  -1 215.320 46.4436   5
   7 -11  -1 188.670 43.6232   2
   7 -11  -1 185.448 43.1892   1
   7 -11  -1 173.375 39.7651   3
  -7 -11   1 158.546 40.9358   4
  -7  11   1 183.995 45.3328   1
  -7  11   1 104.352 40.0702   4
   7  11  -1 120.982 28.4565   3
   6 -11  -1 -3.1755 31.0783   2
   6 -11  -1 57.2610 32.8906   3
   6 -11  -1 44.7459 32.7064   5
   6 -11  -1 6.92354 29.9991   1
  -6  11   1 10.4208 32.5260   4
   6  11  -1 32.4275 20.1314   3
  -6  11   1 39.7950 33.7732   1
   5 -11  -1 552.206 58.3025   2
   5 -11  -1 555.123 60.8935   1
  -5 -11   1 543.828 32.0997   5
  -5 -11   1 585.775 36.6059   1
   5 -11  -1 527.665 52.2247   3
  -5 -11   1 531.049 31.3023   2
   5 -11  -1 499.201 56.2251   5
  -5  11   1 610.095 57.5969   4
  -5  11   1 624.759 59.4326   1
   5  11  -1 616.296 36.4408   3
  -4 -11   1 482.900 33.6695   5
   4 -11  -1 551.788 53.1696   2
  -4 -11   1 493.433 29.2622   2
  -4 -11   1 484.925 36.2822   1
   4 -11  -1 456.986 51.1819   5
   4 -11  -1 512.258 45.8261   3
   4 -11  -1 496.517 55.9847   1
   4  11  -1 470.412 27.2553   3
  -4  11   1 565.540 52.0346   4
  -4  11   1 422.484 52.3092   1
  -3 -11   1 418.528 35.0462   5
   3 -11  -1 343.587 46.9001   1
  -3 -11   1 370.644 29.1517   2
  -3 -11   1 358.141 34.8574   1
   3 -11  -1 380.698 37.7579   3
   3 -11  -1 315.916 45.5640   5
   3 -11  -1 449.231 48.7889   2
  -3  11   1 421.650 45.2047   4
  -3  11   1 355.417 47.1664   1
   3  11  -1 390.857 39.1860   4
  -2 -11   1 228.418 30.5134   2
  -2 -11   1 217.733 28.3417   5
   2 -11  -1 162.449 23.4287   3
   2 -11  -1 152.471 32.2349   2
   2 -11  -1 179.061 33.5096   1
  -2 -11   1 178.855 29.1720   1
   2 -11  -1 173.740 34.4655   5
   2  11  -1 209.664 29.4059   4
  -2  11   1 224.861 34.2434   1
  -2  11   1 217.872 31.4945   4
  -1 -11   1 1366.85 66.3222   5
   1 -11  -1 1308.95 53.7257   3
  -1 -11   1 1260.27 60.4568   2
  -1 -11   1 1288.66 65.3229   1
   1 -11  -1 1336.52 71.1262   1
   1 -11  -1 1244.36 68.7488   5
   1  11  -1 1256.97 62.6540   4
  -1  11   1 1240.17 65.4126   4
   0 -11  -1 331.818 39.6349   5
   0 -11  -1 295.165 22.2328   3
   0 -11  -1 313.137 38.7407   1
   0 -11   1 307.630 44.4534   1
   0 -11   1 269.896 34.2935   2
   0 -11   1 317.951 38.8100   5
   0  11  -1 301.769 38.0239   4
   0  11   1 340.602 36.7416   4
   1 -11   1 29.2201 23.9224   2
   1 -11   1 93.7581 28.9388   1
  -1 -11  -1 67.4113 9.82399   3
   1 -11   1 41.7941 15.6378   3
  -1 -11  -1 69.9585 25.8892   5
  -1 -11  -1 65.2056 23.8451   1
   1 -11   1 69.4195 27.1238   5
  -1  11  -1 86.4762 27.6708   4
   1  11   1 84.8969 20.1667   4
   2 -11   1 79.7554 30.7186   1
  -2 -11  -1 88.1156 22.3933   1
   2 -11   1 113.576 30.0543   2
   2 -11   1 123.212 31.1984   5
  -2 -11  -1 138.701 26.5152   5
   2 -11   1 135.915 23.3993   3
  -2  11  -1 81.1670 29.1662   4
   2  11   1 158.507 21.8221   4
   3 -11   1 950.139 54.5181   3
   3 -11   1 893.159 61.3840   2
   3 -11   1 871.274 63.3970   1
  -3 -11  -1 920.051 50.3476   5
   3 -11   1 986.480 65.2002   5
  -3  11  -1 853.447 61.1908   4
   4 -11   1 234.446 32.5032   3
   4 -11   1 227.473 39.3323   5
   4 -11   1 198.909 37.0600   2
   4 -11   1 284.175 41.4396   1
  -4 -11  -1 273.765 31.4582   5
  -4  11  -1 189.049 33.8260   4
   5 -11   1 587.712 57.1433   2
   5 -11   1 534.381 53.3132   3
   5 -11   1 387.041 53.3727   1
   5 -11   1 429.286 55.5001   5
  -5 -11  -1 466.498 35.8963   5
   5  11   1 471.547 39.7111   3
  -5  11  -1 543.901 51.2689   4
   6 -11   1 49.6089 30.9565   3
   6 -11   1 29.3545 34.0737   2
   6 -11   1 7.24305 32.4976   5
   6 -11   1 89.6483 37.3622   1
   6  11   1 49.1254 24.1472   3
  -6  11  -1 0.31551 33.1822   1
  -6  11  -1 11.7341 33.1524   4
   7 -11   1 43.2443 38.6935   5
   7 -11   1 26.2997 34.3449   1
   7 -11   1 24.1234 35.3964   2
   7 -11   1 81.1921 39.9470   3
  -7  11  -1 -2.8242 35.4736   1
   7  11   1 55.2291 27.0607   3
  -7  11  -1 61.6449 35.2123   4
   8 -11   1 507.859 66.3877   1
   8 -11   1 547.283 68.8733   5
   8 -11   1 359.272 57.2953   2
   8 -11   1 491.256 64.4732   3
  -8  11  -1 614.173 75.0493   1
   8  11   1 518.939 53.3375   3
  -8  11  -1 421.175 60.6754   4
   9 -11   1 387.871 59.4724   5
   9 -11   1 330.961 52.9936   1
   9 -11   1 265.431 55.3637   3
   9 -11   1 330.691 57.8999   2
  -9  11  -1 262.120 54.9727   1
  -9  11  -1 251.096 55.3191   4
   9  11   1 241.244 44.7799   3
  10 -11   1 115.709 48.7150   3
  10 -11   1 72.7379 42.1002   1
  10 -11   1 85.0020 46.1939   5
  10 -11   1 121.648 51.3991   2
 -10  11  -1 142.059 52.6729   4
 -10  11  -1 177.782 51.2736   1
  10  11   1 19.8015 53.4654   3
  11 -11   1 102.235 56.0916   3
  11 -11   1 -52.385 38.7929   5
  11 -11   1 -24.552 44.8659   2
 -11  11  -1 48.8622 46.0810   1
 -11  11  -1 95.0526 52.5688   4
  12 -11   1 154.089 58.7244   3
  12 -11   1 83.2333 55.5807   2
 -12  11  -1 132.662 57.9667   4
  13 -11   1 85.3118 54.3870   3
  13 -11   1 145.300 59.4867   2
 -13  11  -1 89.3697 57.4690   4
  13 -12  -1 217.441 61.7416   5
  13 -12  -1 153.390 64.5832   2
  13 -12  -1 112.712 56.4810   3
 -13  12   1 186.367 66.3554   4
 -13  12   1 124.160 59.2931   1
  12 -12  -1 131.373 53.6411   3
  12 -12  -1 124.668 57.2470   5
  12 -12  -1 198.635 63.5991   2
 -12  12   1 151.240 55.4985   1
 -12  12   1 63.7422 53.6107   4
  11 -12  -1 105.949 48.5936   3
  11 -12  -1 116.924 49.4718   5
  11 -12  -1 41.3027 43.9577   1
  11 -12  -1 95.1028 51.0117   2
 -11  12   1 67.2230 50.3403   4
 -11  12   1 202.118 58.1998   1
  10 -12  -1 169.601 48.7375   1
  10 -12  -1 219.763 51.8128   5
  10 -12  -1 271.283 56.2470   3
  10 -12  -1 245.145 56.3825   2
 -10  12   1 123.568 51.3067   1
 -10  12   1 236.333 58.3837   4
   9 -12  -1 43.6471 43.5067   1
   9 -12  -1 82.6263 42.0572   3
   9 -12  -1 80.7662 45.4842   2
   9 -12  -1 57.2200 40.9088   5
  -9  12   1 57.3359 44.2090   1
  -9  12   1 40.7700 45.2661   4
   8 -12  -1 850.879 79.7077   1
   8 -12  -1 993.468 82.4193   2
   8 -12  -1 936.851 79.3299   5
   8 -12  -1 966.691 77.6128   3
  -8  12   1 878.156 79.9919   4
  -8  12   1 926.385 81.7098   1
   7 -12  -1 142.710 37.5369   3
   7 -12  -1 4.07788 36.9105   2
   7 -12  -1 117.098 42.8845   5
   7 -12  -1 72.0748 41.5503   1
  -7  12   1 97.7322 43.7800   4
  -7  12   1 73.2890 42.5423   1
   6 -12  -1 559.336 62.2789   5
   6 -12  -1 584.448 63.8878   2
   6 -12  -1 636.091 56.3978   3
   6 -12  -1 762.783 71.9988   1
   6  12  -1 637.780 42.0173   3
  -6  12   1 677.996 73.1696   1
  -6  12   1 659.309 64.7225   4
  -5 -12   1 129.000 22.1566   1
   5 -12  -1 33.1510 33.7450   2
  -5 -12   1 121.635 19.3784   5
   5 -12  -1 127.413 32.4757   3
   5 -12  -1 108.756 35.7588   5
   5 -12  -1 132.130 37.3684   1
  -5  12   1 81.8778 35.4114   1
  -5  12   1 69.7732 34.4941   4
   5  12  -1 113.239 18.8890   3
  -4 -12   1 447.201 37.3173   1
   4 -12  -1 421.047 53.0330   2
   4 -12  -1 443.534 44.2718   3
  -4 -12   1 437.733 36.0746   5
  -4 -12   1 441.660 29.8636   2
   4 -12  -1 375.035 50.1837   5
   4 -12  -1 425.766 52.3065   1
  -4  12   1 356.079 47.5896   1
  -4  12   1 396.458 49.2244   4
   3 -12  -1 -2.7844 18.1379   3
   3 -12  -1 -38.992 26.3786   1
  -3 -12   1 8.96121 19.3733   1
   3 -12  -1 -0.2351 28.0097   5
  -3 -12   1 30.6948 17.6280   2
   3 -12  -1 20.7504 27.8866   2
  -3 -12   1 -0.6820 18.2659   5
   3  12  -1 26.8168 23.5654   4
  -3  12   1 15.0204 30.2555   1
  -3  12   1 -14.176 25.3505   4
  -2 -12   1 1120.68 56.6587   2
   2 -12  -1 1168.92 55.3300   3
   2 -12  -1 1201.88 72.3644   1
   2 -12  -1 1209.29 69.4457   5
  -2 -12   1 1304.17 65.5516   1
  -2 -12   1 1158.59 60.0344   5
   2 -12  -1 1180.65 67.5662   2
   2  12  -1 1053.69 58.2560   4
  -2  12   1 1107.65 63.9476   4
  -1 -12   1 5.52261 23.1252   5
   1 -12  -1 -0.3471 25.4884   5
   1 -12  -1 10.2393 14.6910   3
   1 -12  -1 30.3314 27.7415   1
  -1 -12   1 -12.264 23.3988   1
  -1 -12   1 27.2200 20.6334   2
  -1  12   1 6.31586 21.6333   4
   1  12  -1 13.2353 20.9117   4
   0 -12  -1 2542.74 83.5070   3
   0 -12  -1 2485.24 104.682   1
   0 -12   1 2481.18 106.610   1
   0 -12   1 2476.36 103.193   5
   0 -12  -1 2528.09 104.112   5
   0 -12   1 2280.70 100.204   2
   0  12   1 2495.33 98.3994   4
   0  12  -1 2487.63 104.015   4
   1 -12   1 -9.4357 22.1255   2
   1 -12   1 2.35755 13.0709   3
  -1 -12  -1 -18.698 23.1103   5
  -1 -12  -1 13.9834 22.4718   1
  -1 -12  -1 1.95625 7.25814   3
   1 -12   1 13.6442 28.4713   5
   1 -12   1 16.6768 25.5231   1
  -1  12  -1 4.18441 27.0220   4
   1  12   1 -9.1812 18.0473   4
  -2 -12  -1 2219.90 90.7866   1
   2 -12   1 2367.47 101.009   2
  -2 -12  -1 2087.16 72.7922   3
   2 -12   1 2263.53 88.2445   3
  -2 -12  -1 2316.64 94.6595   5
   2 -12   1 2379.95 104.526   1
   2 -12   1 2303.62 102.684   5
  -2  12  -1 2422.42 103.168   4
   2  12   1 2293.83 86.6407   4
   3 -12   1 214.188 38.5113   5
   3 -12   1 154.416 38.9062   1
  -3 -12  -1 134.298 25.5325   5
   3 -12   1 175.754 28.4733   3
   3 -12   1 178.555 35.8721   2
  -3 -12  -1 161.766 24.6249   1
   3  12   1 196.219 24.7311   4
  -3  12  -1 172.760 37.8463   4
  -4 -12  -1 598.982 40.3594   1
   4 -12   1 678.748 60.1419   2
   4 -12   1 680.630 60.5038   5
   4 -12   1 685.792 53.4210   3
  -4 -12  -1 755.204 45.2700   5
   4 -12   1 724.074 61.7169   1
  -4  12  -1 654.705 60.2335   4
   5 -12   1 63.7443 34.7933   2
   5 -12   1 95.8939 36.3540   5
  -5 -12  -1 90.1082 21.3197   5
   5 -12   1 147.938 34.6227   3
   5 -12   1 112.150 36.3555   1
  -5  12  -1 67.5706 34.9837   4
   6 -12   1 1724.41 91.9354   1
   6 -12   1 1380.55 92.4154   5
   6 -12   1 1491.58 93.0118   2
   6 -12   1 1581.61 87.5694   3
  -6  12  -1 1417.74 92.5630   4
   6  12   1 1659.02 74.8552   3
   7 -12   1 205.635 46.8481   3
   7 -12   1 125.604 44.2631   2
   7 -12   1 174.431 45.7294   1
   7 -12   1 235.677 49.7042   5
   7  12   1 172.059 32.0874   3
  -7  12  -1 205.031 48.0477   4
   8 -12   1 868.493 78.4891   3
   8 -12   1 1072.57 91.4774   5
   8 -12   1 877.239 80.6098   1
   8 -12   1 975.177 83.1085   2
  -8  12  -1 960.603 85.7584   4
  -8  12  -1 988.781 84.6416   1
   9 -12   1 75.8796 43.0678   1
   9 -12   1 70.2174 46.1540   2
   9 -12   1 155.384 48.4193   5
   9 -12   1 92.5909 49.3650   3
  -9  12  -1 73.1762 46.8519   4
  -9  12  -1 97.5856 46.2264   1
  10 -12   1 66.0735 44.1371   1
  10 -12   1 -15.461 40.8117   5
  10 -12   1 149.321 48.6965   3
  10 -12   1 58.2551 49.8601   2
 -10  12  -1 78.3609 51.6318   4
  11 -12   1 91.2483 52.4258   3
  11 -12   1 65.0416 49.2336   5
  11 -12   1 140.387 60.1319   2
 -11  12  -1 83.5452 51.6803   4
  12 -12   1 103.733 61.9650   3
  12 -12   1 174.510 59.0573   2
 -12  12  -1 332.376 66.2889   4
  13 -12   1 79.0670 57.5858   3
  13 -12   1 138.319 60.2839   2
 -13  12  -1 171.278 62.8443   4
  13 -13  -1 145.919 60.7756   3
  13 -13  -1 211.088 59.5017   5
  13 -13  -1 145.657 61.9209   2
 -13  13   1 159.555 57.6271   1
 -13  13   1 133.091 62.3674   4
  12 -13  -1 145.169 57.7967   5
  12 -13  -1 114.709 53.0700   3
  12 -13  -1 142.471 58.2503   2
 -12  13   1 82.6186 56.4328   1
 -12  13   1 147.579 57.3127   4
  11 -13  -1 128.952 51.0514   1
  11 -13  -1 166.122 53.2804   5
  11 -13  -1 79.8178 51.7438   2
  11 -13  -1 171.879 52.9196   3
 -11  13   1 132.409 59.4402   4
 -11  13   1 93.4443 54.4560   1
  10 -13  -1 184.645 53.7041   2
  10 -13  -1 131.556 50.0757   1
  10 -13  -1 139.012 54.9601   5
  10 -13  -1 117.104 48.5435   3
 -10  13   1 65.3200 50.5355   1
 -10  13   1 84.1222 49.4382   4
   9 -13  -1 847.244 83.3662   1
   9 -13  -1 914.870 86.5726   2
   9 -13  -1 819.456 78.9951   3
   9 -13  -1 989.482 85.3520   5
  -9  13   1 881.260 84.9386   4
  -9  13   1 867.888 84.8387   1
   8 -13  -1 100.085 42.6154   1
   8 -13  -1 45.2949 42.6864   5
   8 -13  -1 39.5186 38.2143   3
   8 -13  -1 17.1588 40.3778   2
  -8  13   1 80.0288 44.6006   1
  -8  13   1 46.8722 43.4540   4
   7 -13  -1 573.022 69.2761   2
   7 -13  -1 364.129 58.6873   1
   7 -13  -1 356.560 54.1783   5
   7 -13  -1 340.239 49.2005   3
  -7  13   1 480.656 67.7924   1
  -7  13   1 353.289 55.6099   4
   6 -13  -1 -6.9912 34.1959   2
   6 -13  -1 68.4332 36.9833   5
   6 -13  -1 27.5682 36.4629   1
   6 -13  -1 19.9587 28.2631   3
  -6  13   1 -22.431 35.2183   1
  -6  13   1 40.8142 35.2965   4
   5 -13  -1 573.492 54.6711   3
   5 -13  -1 630.728 64.5331   2
   5 -13  -1 685.128 66.1565   5
   5 -13  -1 607.477 67.1487   1
  -5 -13   1 572.045 43.5304   1
  -5  13   1 678.603 64.6174   1
  -5  13   1 602.626 61.2544   4
  -4 -13   1 40.1419 21.8421   1
  -4 -13   1 48.4079 19.9185   5
   4 -13  -1 95.3799 34.3088   5
   4 -13  -1 80.1298 26.4482   3
   4 -13  -1 49.5019 33.0416   1
  -4 -13   1 72.9806 18.2047   2
   4 -13  -1 40.1514 32.4360   2
  -4  13   1 73.0837 33.7853   4
  -4  13   1 73.7318 34.2391   1
   3 -13  -1 1941.64 81.4508   3
  -3 -13   1 1896.19 85.0492   1
   3 -13  -1 1931.23 94.5999   2
   3 -13  -1 1951.69 97.0600   5
  -3 -13   1 1951.33 76.8854   2
  -3 -13   1 1864.30 80.8998   5
   3 -13  -1 2004.34 96.9094   1
   3  13  -1 1840.92 85.0054   4
  -3  13   1 1860.95 95.1077   1
  -3  13   1 1845.39 94.3663   4
   2 -13  -1 26.9237 17.3967   3
  -2 -13   1 -2.4945 21.0147   5
   2 -13  -1 -43.204 23.8692   1
   2 -13  -1 -20.948 24.8213   5
  -2 -13   1 -15.281 18.8104   2
  -2 -13   1 -9.6220 21.8184   1
   2 -13  -1 -36.645 24.7506   2
   2  13  -1 36.1785 25.1792   4
  -2  13   1 -1.9116 24.0289   4
  -1 -13   1 805.889 56.4722   1
   1 -13  -1 704.015 37.9508   3
  -1 -13   1 772.441 50.3640   2
  -1 -13   1 704.373 50.9195   5
   1 -13  -1 738.042 58.7026   2
   1 -13  -1 704.861 61.2980   5
   1 -13  -1 790.496 56.8561   1
   1  13  -1 734.075 53.9524   4
  -1  13   1 635.714 53.5600   4
   0 -13  -1 32.0068 11.1723   3
   0 -13   1 13.6282 25.0248   1
   0 -13   1 23.5337 24.9833   2
   0 -13  -1 67.5376 28.7463   1
   0 -13   1 43.9935 26.2491   5
   0 -13  -1 36.2740 25.8120   5
   0  13   1 62.7324 24.5166   4
   0  13  -1 49.4804 25.9418   4
   1 -13   1 1210.07 52.5213   3
   1 -13   1 1383.70 75.0545   1
  -1 -13  -1 1332.76 68.0255   5
   1 -13   1 1181.23 71.2901   5
   1 -13   1 1243.14 68.8281   2
  -1 -13  -1 1241.37 67.6213   1
  -1  13  -1 1249.34 70.1712   4
   1  13   1 1250.43 61.2113   4
   2 -13   1 41.5104 19.7975   3
   2 -13   1 63.8535 33.0175   2
  -2 -13  -1 90.5529 26.2821   5
  -2 -13  -1 56.1848 24.9170   1
   2 -13   1 59.2184 34.0579   1
   2 -13   1 99.7546 35.3488   5
   2  13   1 59.0875 20.9376   4
  -2  13  -1 48.2545 29.6774   4
   3 -13   1 1207.72 61.2060   3
   3 -13   1 1020.12 72.0304   5
  -3 -13  -1 1176.79 59.6650   1
   3 -13   1 1023.27 70.7642   2
  -3 -13  -1 1180.38 61.5285   5
   3 -13   1 1120.47 78.7436   1
  -3  13  -1 1190.21 74.3029   4
   3  13   1 1076.32 55.3223   4
   4 -13   1 76.4450 34.4369   2
   4 -13   1 40.7438 26.2045   3
  -4 -13  -1 54.1840 19.9469   1
   4 -13   1 29.5558 32.8759   1
  -4 -13  -1 34.3222 22.1263   5
   4 -13   1 28.3339 32.0170   5
  -4  13  -1 62.5452 33.8469   4
   5 -13   1 492.450 51.2597   3
   5 -13   1 441.173 59.9336   5
  -5 -13  -1 509.577 39.7858   5
   5 -13   1 503.468 61.8315   2
   5 -13   1 410.514 53.3943   1
  -5  13  -1 593.667 61.3357   4
   6 -13   1 -47.370 33.4063   5
   6 -13   1 41.8493 38.4403   1
   6 -13   1 -5.4712 28.5775   3
   6 -13   1 71.9347 40.8041   2
  -6  13  -1 26.0962 37.3754   4
   7 -13   1 490.272 67.9724   5
   7 -13   1 866.857 76.0046   3
   7 -13   1 704.364 81.2718   2
   7 -13   1 530.595 71.2022   1
  -7  13  -1 581.841 64.3199   4
   8 -13   1 477.811 66.7018   3
   8 -13   1 505.119 67.1750   1
   8 -13   1 619.624 75.2388   5
   8 -13   1 411.013 61.8784   2
  -8  13  -1 396.306 64.2872   4
   9 -13   1 425.555 64.7140   2
   9 -13   1 422.833 60.1080   1
   9 -13   1 420.682 64.7917   5
   9 -13   1 365.564 60.0175   3
  -9  13  -1 290.343 61.0586   4
  10 -13   1 107.438 51.4987   3
  10 -13   1 58.4831 43.4159   1
  10 -13   1 20.8523 41.9415   5
  10 -13   1 -9.8050 44.3419   2
 -10  13  -1 62.9184 48.3406   4
  11 -13   1 489.645 75.6884   5
  11 -13   1 329.617 65.1067   3
  11 -13   1 535.769 76.9737   2
 -11  13  -1 359.402 69.7002   4
  12 -13   1 21.9298 50.1055   3
  12 -13   1 85.2961 55.2699   2
  12 -13   1 98.6839 59.9638   5
 -12  13  -1 47.9291 52.5728   4
  12 -14  -1 290.989 64.0876   2
  12 -14  -1 103.702 54.6384   5
  12 -14  -1 98.5506 58.3304   3
 -12  14   1 29.9428 53.6058   4
 -12  14   1 164.421 59.2259   1
  11 -14  -1 183.453 55.9812   1
  11 -14  -1 166.752 52.8267   3
  11 -14  -1 342.764 70.5332   2
  11 -14  -1 257.444 65.2424   5
 -11  14   1 285.513 62.5368   1
 -11  14   1 203.505 62.1779   4
  10 -14  -1 89.3385 50.2014   5
  10 -14  -1 109.764 48.8101   1
  10 -14  -1 113.307 46.9623   3
  10 -14  -1 147.148 60.1800   2
 -10  14   1 289.381 62.7862   1
 -10  14   1 104.719 54.5032   4
   9 -14  -1 -2.0647 41.6189   5
   9 -14  -1 76.0917 42.2522   3
   9 -14  -1 97.5920 44.4233   1
   9 -14  -1 7.87771 42.8310   2
  -9  14   1 73.5844 46.4270   1
  -9  14   1 90.0656 48.3060   4
   8 -14  -1 82.2648 44.5269   2
   8 -14  -1 110.276 46.8159   1
   8 -14  -1 176.756 43.4651   3
   8 -14  -1 127.537 48.6247   5
  -8  14   1 133.943 48.0954   4
  -8  14   1 76.0483 45.5079   1
   7 -14  -1 208.208 48.2895   2
   7 -14  -1 307.392 55.7886   1
   7 -14  -1 227.561 50.2287   5
   7 -14  -1 266.737 47.6122   3
  -7  14   1 237.067 50.9102   4
  -7  14   1 214.529 50.7940   1
   6 -14  -1 407.136 56.0734   1
   6 -14  -1 509.074 59.2264   3
   6 -14  -1 624.205 68.8362   5
   6 -14  -1 420.876 58.9949   2
  -6  14   1 551.828 67.6671   1
  -6  14   1 637.763 69.2152   4
   5 -14  -1 472.307 47.1921   3
   5 -14  -1 496.977 61.9026   1
   5 -14  -1 491.341 63.2313   2
   5 -14  -1 301.276 49.4003   5
  -5  14   1 471.378 67.4648   1
  -5  14   1 318.703 49.4061   4
   4 -14  -1 109.378 37.8477   1
  -4 -14   1 132.120 27.2307   1
   4 -14  -1 113.808 29.6118   3
   4 -14  -1 135.114 38.7116   2
   4 -14  -1 111.545 37.2198   5
  -4 -14   1 127.615 24.7755   5
  -4  14   1 36.9685 38.1059   1
  -4  14   1 214.681 39.8886   4
   3 -14  -1 25.0820 30.6194   2
  -3 -14   1 95.1753 26.0992   5
   3 -14  -1 43.2600 22.9587   3
  -3 -14   1 57.8097 25.9840   1
  -3 -14   1 71.3061 22.3171   2
   3 -14  -1 34.1698 32.6752   1
   3 -14  -1 11.0144 31.5018   5
  -3  14   1 56.2350 31.1861   4
   3  14  -1 70.3632 27.6844   4
  -2 -14   1 174.670 28.2128   2
   2 -14  -1 189.934 36.3950   5
   2 -14  -1 126.189 35.0992   1
   2 -14  -1 156.351 34.4953   2
  -2 -14   1 172.563 31.5309   5
   2 -14  -1 127.500 23.4620   3
  -2 -14   1 189.005 33.2474   1
   2  14  -1 216.629 33.1944   4
  -2  14   1 154.120 34.9248   4
   1 -14  -1 5.88825 14.8262   3
   1 -14  -1 17.5275 27.2068   5
   1 -14  -1 -46.797 22.7240   1
   1 -14  -1 50.0187 27.4654   2
  -1 -14   1 -4.3221 23.8693   1
  -1 -14   1 30.9958 27.0640   5
  -1 -14   1 17.9723 23.1903   2
   1  14  -1 5.45150 23.6197   4
  -1  14   1 9.65355 26.6494   4
   0 -14  -1 864.621 63.5389   1
   0 -14   1 893.294 57.6173   2
   0 -14   1 877.078 60.7447   5
   0 -14   1 921.380 63.3525   1
   0 -14  -1 928.624 39.0637   3
   0 -14  -1 887.427 61.8945   5
   0  14   1 1026.62 58.7176   4
   0  14  -1 929.088 60.7957   4
   1 -14   1 15.0838 26.8479   2
   1 -14   1 12.4936 14.5323   3
  -1 -14  -1 64.1120 27.2388   1
   1 -14   1 -3.3209 27.6634   1
  -1 -14  -1 -4.2912 23.2152   5
   1 -14   1 67.2688 33.0890   5
  -1  14  -1 19.6261 27.8900   4
   1  14   1 19.5581 23.8679   4
   2 -14   1 383.736 49.0619   2
   2 -14   1 527.825 56.9466   1
   2 -14   1 396.125 52.4590   5
  -2 -14  -1 380.233 43.6509   1
  -2 -14  -1 405.875 45.9231   5
   2 -14   1 403.366 34.7937   3
   2  14   1 347.289 38.1685   4
  -2  14  -1 402.289 50.5814   4
  -3 -14  -1 44.5597 25.1433   5
   3 -14   1 59.5654 33.7214   5
   3 -14   1 33.4369 21.8002   3
   3 -14   1 15.6053 31.1859   2
  -3 -14  -1 23.8266 23.5947   1
   3 -14   1 32.0158 34.6955   1
   3  14   1 52.3615 22.7411   4
  -3  14  -1 8.36334 30.1136   4
   4 -14   1 1264.84 82.5730   5
  -4 -14  -1 1199.05 64.3394   5
   4 -14   1 1131.12 68.4511   3
   4 -14   1 1271.74 81.6032   1
  -4 -14  -1 1174.19 62.5169   1
   4 -14   1 1110.40 79.5473   2
  -4  14  -1 1279.31 83.0552   4
   5 -14   1 103.337 43.3323   1
   5 -14   1 151.534 46.0232   2
   5 -14   1 148.382 36.0547   3
   5 -14   1 126.539 40.9167   5
  -5  14  -1 134.136 41.9687   4
   6 -14   1 521.345 68.8472   2
   6 -14   1 500.620 70.8549   1
   6 -14   1 568.302 63.2304   3
   6 -14   1 476.390 67.6661   5
  -6  14  -1 387.028 57.7187   4
   7 -14   1 -51.970 35.9105   2
   7 -14   1 -12.683 36.6804   3
   7 -14   1 17.9412 40.8594   5
   7 -14   1 11.2233 42.2530   1
  -7  14  -1 57.2857 45.3589   4
   8 -14   1 199.890 53.8971   2
   8 -14   1 197.738 53.0664   5
   8 -14   1 248.484 50.9705   3
   8 -14   1 201.961 53.3146   1
  -8  14  -1 274.113 55.9731   4
   9 -14   1 85.2785 47.4040   1
   9 -14   1 226.264 55.8673   2
   9 -14   1 97.3505 54.8478   5
   9 -14   1 280.310 56.0314   3
  -9  14  -1 243.484 56.1658   4
  10 -14   1 38.1763 46.1296   1
  10 -14   1 66.8308 47.4562   3
  10 -14   1 67.6399 51.2247   2
  10 -14   1 58.1105 47.6022   5
 -10  14  -1 -23.741 43.3449   4
  11 -14   1 45.9878 52.1102   5
  11 -14   1 127.407 50.0736   1
  11 -14   1 63.8705 54.5834   3
  11 -14   1 241.387 67.7921   2
 -11  14  -1 133.835 56.6566   4
  12 -14   1 26.6456 49.9555   5
  12 -14   1 -50.828 47.1077   2
  12 -14   1 -30.227 48.7624   3
 -12  14  -1 -36.626 46.3665   4
  12 -15  -1 32.1547 61.1093   2
  12 -15  -1 246.581 62.3880   5
  12 -15  -1 63.8643 58.3191   3
 -12  15   1 51.6187 54.4536   4
 -12  15   1 147.808 60.4243   1
  11 -15  -1 424.570 70.1633   3
  11 -15  -1 409.477 75.8101   2
  11 -15  -1 320.399 61.5247   1
  11 -15  -1 360.949 72.4599   5
 -11  15   1 373.252 69.7635   1
 -11  15   1 491.298 78.7906   4
  10 -15  -1 43.9879 54.3069   2
  10 -15  -1 12.3848 45.9839   5
  10 -15  -1 -62.812 39.9879   1
  10 -15  -1 -20.234 36.9363   3
 -10  15   1 32.3077 48.6672   4
 -10  15   1 -0.7474 47.1947   1
   9 -15  -1 520.546 70.3873   2
   9 -15  -1 430.695 64.2468   5
   9 -15  -1 520.536 73.7825   1
   9 -15  -1 519.362 68.5566   3
  -9  15   1 437.053 67.2959   4
  -9  15   1 559.153 79.8993   1
   8 -15  -1 91.0321 43.5563   3
   8 -15  -1 14.6430 48.2815   2
   8 -15  -1 38.9493 43.1097   5
   8 -15  -1 30.2720 46.5377   1
  -8  15   1 50.0653 45.4197   1
  -8  15   1 75.3820 44.9376   4
   7 -15  -1 1010.65 92.3880   2
   7 -15  -1 784.718 81.9364   5
   7 -15  -1 1019.91 79.4757   3
   7 -15  -1 974.658 84.2048   1
  -7  15   1 1167.99 87.1443   4
  -7  15   1 921.159 91.9117   1
   6 -15  -1 16.2583 31.2152   3
   6 -15  -1 4.91679 37.3787   1
   6 -15  -1 -11.041 41.7478   5
   6 -15  -1 1.82666 37.0751   2
  -6  15   1 2.24785 41.1124   1
  -6  15   1 28.5782 36.9195   4
   5 -15  -1 1227.83 88.3388   1
   5 -15  -1 1219.85 87.4145   5
   5 -15  -1 1508.23 93.1056   2
   5 -15  -1 1267.62 76.1282   3
  -5  15   1 1403.80 90.7114   1
  -5  15   1 1214.32 90.4424   4
   4 -15  -1 -54.664 31.3865   1
  -4 -15   1 -29.290 20.8558   1
   4 -15  -1 -41.253 31.1739   5
  -4 -15   1 28.9749 22.7343   5
   4 -15  -1 7.60618 32.7160   2
   4 -15  -1 -5.4253 23.1697   3
  -4  15   1 43.7777 33.7574   4
   3 -15  -1 2291.57 98.0851   3
  -3 -15   1 2534.41 97.8568   2
   3 -15  -1 2290.72 117.554   2
   3 -15  -1 2758.51 119.967   5
  -3 -15   1 2466.22 103.196   5
  -3 -15   1 2351.40 105.637   1
   3 -15  -1 2331.89 116.425   1
  -3  15   1 2387.92 111.957   4
   3  15  -1 2676.23 108.637   4
   2 -15  -1 -16.121 31.7862   5
   2 -15  -1 4.73027 17.7137   3
  -2 -15   1 10.8535 25.4504   5
   2 -15  -1 13.1493 32.3594   2
   2 -15  -1 13.1328 32.4874   1
  -2 -15   1 0.41610 21.7176   2
  -2 -15   1 -4.6157 25.8345   1
  -2  15   1 -8.4053 26.2187   4
   2  15  -1 58.7058 28.9689   4
  -1 -15   1 1541.96 82.4745   5
   1 -15  -1 1497.25 85.0553   2
   1 -15  -1 1641.66 88.5525   1
  -1 -15   1 1562.56 77.6536   2
   1 -15  -1 1543.67 83.5977   5
  -1 -15   1 1551.67 83.4891   1
   1  15  -1 1507.60 81.6246   4
   0 -15  -1 44.8695 29.2637   2
   0 -15   1 62.3967 29.8656   2
   0 -15  -1 10.1764 30.3107   5
   0 -15   1 21.2359 31.0346   1
   0 -15   1 98.0615 31.3849   5
   0 -15  -1 138.008 34.7100   1
   0  15   1 52.3298 28.6165   4
   0  15  -1 84.6279 32.3721   4
   1 -15   1 1432.92 81.0996   1
  -1 -15  -1 1309.87 74.7667   1
   1 -15   1 1275.87 77.3613   2
  -1 -15  -1 1118.62 71.3639   5
   1 -15   1 1312.41 77.8728   5
  -1  15  -1 1214.77 74.7274   4
   1  15   1 1295.35 67.3715   4
   2 -15   1 206.490 37.6788   2
   2 -15   1 101.152 35.7700   5
   2 -15   1 111.555 38.4393   1
   2 -15   1 123.185 22.4967   3
  -2 -15  -1 123.709 33.1686   5
  -2 -15  -1 148.468 31.2009   1
   2  15   1 115.238 27.4000   4
  -2  15  -1 212.142 42.5420   4
  -3 -15  -1 1789.13 85.2991   1
   3 -15   1 1840.36 82.9531   3
   3 -15   1 1703.01 99.3079   5
   3 -15   1 1818.75 101.179   1
  -3 -15  -1 1882.07 89.2118   5
   3 -15   1 2083.04 100.610   2
   3  15   1 1926.85 81.7928   4
  -3  15  -1 1839.65 98.8339   4
  -4 -15  -1 9.02005 24.9752   5
   4 -15   1 94.3451 39.9579   5
   4 -15   1 81.1018 30.5688   3
   4 -15   1 108.703 40.8893   1
   4 -15   1 122.689 38.9475   2
  -4  15  -1 14.2703 35.6302   4
   5 -15   1 1411.68 92.6490   5
   5 -15   1 1196.04 87.0508   2
   5 -15   1 1192.28 89.4984   1
   5 -15   1 1287.45 78.4378   3
  -5  15  -1 1403.56 91.9991   4
   6 -15   1 229.103 51.2474   2
   6 -15   1 220.538 50.8578   5
   6 -15   1 262.630 53.0326   1
   6 -15   1 267.030 47.0500   3
  -6  15  -1 186.259 47.6650   4
   7 -15   1 390.632 59.5211   1
   7 -15   1 428.051 61.9141   2
   7 -15   1 446.405 64.7660   5
   7 -15   1 349.473 55.4574   3
  -7  15  -1 580.389 63.2963   4
   8 -15   1 91.4408 48.4571   5
   8 -15   1 -22.091 41.4881   1
   8 -15   1 -2.0825 41.9033   2
   8 -15   1 -21.025 33.7036   3
  -8  15  -1 37.4138 45.3992   4
   9 -15   1 889.795 83.1811   3
   9 -15   1 972.780 93.1494   2
   9 -15   1 722.083 87.6249   1
   9 -15   1 840.173 89.7182   5
  -9  15  -1 733.999 85.9491   4
  10 -15   1 -11.921 45.0978   2
  10 -15   1 25.8592 47.4713   1
  10 -15   1 -1.2716 43.5709   3
  10 -15   1 33.9401 47.7416   5
 -10  15  -1 87.2737 52.8848   4
  11 -15   1 366.481 67.8005   3
  11 -15   1 275.739 64.4311   5
  11 -15   1 465.286 70.3174   1
  11 -15   1 231.004 63.9838   2
 -11  15  -1 307.610 71.3897   4
  12 -15   1 125.628 60.6435   2
  12 -15   1 22.2789 57.1999   3
  12 -15   1 65.4606 57.9884   5
 -12  15  -1 -4.5592 51.1738   4
  12 -16  -1 98.9385 61.8125   5
  12 -16  -1 81.2411 64.6398   2
  12 -16  -1 5.31542 56.8581   3
 -12  16   1 32.1420 53.7395   4
  11 -16  -1 106.806 55.2324   1
  11 -16  -1 131.652 59.3253   3
  11 -16  -1 150.402 66.4411   2
  11 -16  -1 154.244 63.7179   5
 -11  16   1 179.530 64.0866   1
 -11  16   1 123.196 60.4646   4
  10 -16  -1 31.3126 43.4000   3
  10 -16  -1 37.9747 55.5745   2
  10 -16  -1 -37.075 49.9883   5
  10 -16  -1 -44.926 43.3732   1
 -10  16   1 -29.427 46.6226   1
 -10  16   1 -29.415 45.6761   4
   9 -16  -1 243.138 55.2867   1
   9 -16  -1 181.783 47.1972   3
   9 -16  -1 274.149 58.5500   2
   9 -16  -1 83.7961 53.2362   5
  -9  16   1 204.552 58.9895   1
  -9  16   1 68.5638 52.4108   4
   8 -16  -1 -23.341 37.9717   3
   8 -16  -1 -26.363 43.2193   1
   8 -16  -1 4.73773 42.4376   2
   8 -16  -1 40.4068 49.8613   5
  -8  16   1 47.3087 45.3298   1
  -8  16   1 29.7114 43.4892   4
   7 -16  -1 323.158 58.4537   2
   7 -16  -1 308.038 56.1435   5
   7 -16  -1 295.837 50.5302   3
   7 -16  -1 356.971 64.3576   1
  -7  16   1 338.782 63.1036   1
  -7  16   1 266.492 55.4329   4
   6 -16  -1 55.6808 40.2605   5
   6 -16  -1 -28.791 29.5633   3
   6 -16  -1 2.01276 41.8951   1
   6 -16  -1 12.8130 41.0396   2
  -6  16   1 -49.225 36.2516   4
   5 -16  -1 147.938 45.9890   2
   5 -16  -1 190.860 45.5834   5
   5 -16  -1 239.107 39.0045   3
   5 -16  -1 184.599 51.0830   1
  -5  16   1 142.116 43.1040   4
   4 -16  -1 43.2927 38.7839   1
   4 -16  -1 69.8062 28.9051   3
  -4 -16   1 93.2304 27.2544   5
   4 -16  -1 74.1455 38.8236   2
  -4 -16   1 94.3111 29.7664   1
   4 -16  -1 39.0379 38.8914   5
  -4  16   1 82.3167 40.9949   4
   3 -16  -1 41.9275 36.0013   1
  -3 -16   1 -13.854 21.6368   2
   3 -16  -1 -30.830 32.8752   5
  -3 -16   1 8.29459 25.8066   5
  -3 -16   1 13.2637 26.7098   1
   3 -16  -1 -14.277 35.1387   2
   3 -16  -1 8.92999 21.9241   3
  -3  16   1 -19.422 29.2530   4
   3  16  -1 -9.5747 26.4802   4
   2 -16  -1 -33.651 30.1702   5
  -2 -16   1 24.4703 28.9271   1
   2 -16  -1 35.6947 33.2984   1
  -2 -16   1 36.9100 24.8695   2
  -2 -16   1 -4.3544 27.0120   5
   2 -16  -1 -0.8317 29.8032   2
   2  16  -1 29.6762 27.1002   4
  -2  16   1 -1.2780 28.4510   4
   1 -16  -1 -1.7302 28.5576   1
  -1 -16   1 -20.522 28.4455   5
  -1 -16   1 -13.571 29.0418   1
   1 -16  -1 -17.453 26.9791   2
  -1 -16   1 6.12765 26.2247   2
   1 -16  -1 -3.3128 29.8900   5
   1  16  -1 -9.4756 29.6358   4
  -1  16   1 18.1471 26.9508   4
   0 -16   1 141.508 34.1541   5
   0 -16  -1 88.2495 32.3605   5
   0 -16  -1 65.2689 32.4236   2
   0 -16   1 112.401 33.1562   2
   0 -16   1 114.819 37.4576   1
   0 -16  -1 81.0615 31.7978   1
   0  16   1 113.619 31.5941   4
   0  16  -1 64.5090 35.0293   4
   1 -16   1 -30.564 33.4736   1
  -1 -16  -1 22.3503 29.2976   1
   1 -16   1 -21.583 26.1350   2
  -1 -16  -1 -45.765 21.6976   5
   1 -16   1 16.7492 30.5245   5
   1  16   1 -10.271 24.2833   4
  -1  16  -1 20.2571 33.6251   4
   2 -16   1 -8.2974 31.8747   5
   2 -16   1 46.1488 37.2787   1
  -2 -16  -1 42.6551 29.5419   5
  -2 -16  -1 38.1290 28.4968   1
   2 -16   1 51.9346 33.5302   2
  -2  16  -1 11.4287 32.2986   4
   2  16   1 57.0550 25.5195   4
   3 -16   1 7.94648 38.6521   1
   3 -16   1 1.15087 25.7434   3
  -3 -16  -1 15.9862 25.5944   1
  -3 -16  -1 -20.696 24.8365   5
   3 -16   1 -27.442 30.6249   2
   3 -16   1 14.6245 35.2128   5
  -3  16  -1 11.7549 33.1602   4
   4 -16   1 117.719 44.4250   1
  -4 -16  -1 19.2729 26.0036   5
   4 -16   1 30.3731 35.8843   2
   4 -16   1 36.0856 27.9591   3
   4 -16   1 79.5381 41.7764   5
  -4  16  -1 -41.811 33.9038   4
   5 -16   1 600.964 71.8808   2
   5 -16   1 892.692 81.5813   1
   5 -16   1 746.611 63.9232   3
   5 -16   1 729.965 76.3999   5
  -5  16  -1 762.772 76.7222   4
   6 -16   1 89.5650 34.3382   3
   6 -16   1 65.9525 44.5190   5
   6 -16   1 211.587 53.7786   1
   6 -16   1 57.6347 43.9323   2
  -6  16  -1 169.956 50.8326   4
   7 -16   1 -44.913 29.3327   3
   7 -16   1 -38.503 40.0547   2
   7 -16   1 -28.437 38.1395   1
   7 -16   1 25.7710 43.1685   5
  -7  16  -1 117.860 47.4118   4
   8 -16   1 -18.654 40.2858   3
   8 -16   1 46.8971 43.9898   1
   8 -16   1 73.1281 46.9520   5
   8 -16   1 35.2854 44.0186   2
  -8  16  -1 -5.1282 40.6150   4
   9 -16   1 107.823 55.9084   2
   9 -16   1 186.215 57.2722   1
   9 -16   1 111.953 52.6374   5
   9 -16   1 179.971 51.0175   3
  -9  16  -1 120.771 54.3745   4
  10 -16   1 -39.862 41.7491   1
  10 -16   1 -43.693 43.7891   5
  10 -16   1 -29.109 41.4278   3
  10 -16   1 -41.593 53.1628   2
 -10  16  -1 20.9479 49.0081   4
  11 -16   1 278.259 61.5845   1
  11 -16   1 297.587 64.1701   3
  11 -16   1 447.811 75.3469   5
  11 -16   1 246.079 66.3482   2
 -11  16  -1 346.683 71.3909   4
  11 -17  -1 346.619 75.6327   5
  11 -17  -1 354.394 70.9842   1
  11 -17  -1 501.700 82.5705   2
  11 -17  -1 375.464 70.7238   3
 -11  17   1 381.391 76.2679   4
  10 -17  -1 26.3294 44.1746   1
  10 -17  -1 32.3457 43.5844   3
  10 -17  -1 45.9408 49.9141   2
  10 -17  -1 -22.073 54.7778   5
 -10  17   1 12.4793 50.8490   4
   9 -17  -1 425.912 71.8427   2
   9 -17  -1 411.132 64.3998   3
   9 -17  -1 489.988 72.2996   1
   9 -17  -1 372.428 67.6797   5
  -9  17   1 599.028 79.8852   4
   8 -17  -1 91.8951 49.9994   2
   8 -17  -1 66.2495 36.5313   3
   8 -17  -1 39.3230 46.6456   5
   8 -17  -1 23.9699 44.5969   1
  -8  17   1 1.69788 42.6019   4
   7 -17  -1 562.295 77.9851   5
   7 -17  -1 575.038 78.9907   1
   7 -17  -1 623.585 69.7162   3
   7 -17  -1 461.290 68.1299   2
  -7  17   1 761.812 78.1288   4
   6 -17  -1 118.248 47.5297   2
   6 -17  -1 191.729 49.3895   5
   6 -17  -1 105.308 46.0770   1
   6 -17  -1 124.824 39.1458   3
  -6  17   1 67.7196 44.2195   4
   5 -17  -1 981.870 87.6157   2
   5 -17  -1 1296.59 91.4381   5
   5 -17  -1 1184.46 76.4370   3
   5 -17  -1 1105.50 88.1730   1
  -5  17   1 1176.58 85.6096   4
   4 -17  -1 -9.8020 35.2911   2
   4 -17  -1 15.0471 39.1698   1
   4 -17  -1 3.86626 38.0441   5
  -4 -17   1 -15.942 27.5355   1
  -4  17   1 2.93706 38.0530   4
   3 -17  -1 1169.99 86.2832   5
   3 -17  -1 1164.46 91.3025   1
   3 -17  -1 1235.16 83.6286   2
  -3 -17   1 1152.44 75.9838   1
  -3 -17   1 1253.26 71.4281   5
   3  17  -1 1224.56 74.0813   4
  -3  17   1 1148.54 80.1656   4
  -2 -17   1 126.250 34.2033   5
   2 -17  -1 143.217 40.6418   5
   2 -17  -1 48.4316 35.3144   2
  -2 -17   1 106.778 30.4150   2
   2 -17  -1 72.0262 40.4668   1
  -2 -17   1 132.198 37.7556   1
   2  17  -1 77.1853 32.5179   4
  -2  17   1 132.110 37.3680   4
  -1 -17   1 1644.22 87.1262   2
   1 -17  -1 1590.73 93.8640   5
  -1 -17   1 1722.20 92.8569   5
  -1 -17   1 1736.58 95.9425   1
   1 -17  -1 1751.35 96.7153   2
   1 -17  -1 1714.45 99.4865   1
  -1  17   1 1803.91 90.1349   4
   1  17  -1 1922.95 94.7995   4
   0 -17  -1 10.9965 30.9248   5
   0 -17   1 -37.866 28.6360   1
   0 -17  -1 -3.1529 31.1341   1
   0 -17   1 -30.286 30.7923   5
   0 -17  -1 -28.614 25.4461   2
   0 -17   1 -15.859 28.0395   2
   0  17   1 -2.7807 27.4313   4
   0  17  -1 12.7379 34.1011   4
   1 -17   1 1316.41 88.1687   5
   1 -17   1 1239.55 84.6546   1
  -1 -17  -1 1330.69 81.4726   1
   1 -17   1 1310.58 79.1083   2
  -1 -17  -1 1135.69 71.7433   2
  -1 -17  -1 1329.52 81.0761   5
   1  17   1 1386.95 74.9328   4
  -1  17  -1 1246.66 80.9178   4
   2 -17   1 -51.075 32.6876   2
   2 -17   1 10.4860 38.7396   5
  -2 -17  -1 -20.870 27.5974   1
   2 -17   1 25.1799 40.8725   1
  -2 -17  -1 -6.0079 28.5481   5
   2  17   1 2.14298 25.5193   4
  -2  17  -1 81.9356 40.9117   4
  -3 -17  -1 1016.47 69.4839   5
   3 -17   1 1111.21 80.1274   2
   3 -17   1 1016.92 82.8107   1
   3 -17   1 1198.09 84.8476   5
  -3 -17  -1 1044.72 70.4454   1
  -3  17  -1 1116.16 80.6041   4
   4 -17   1 -4.6277 42.5197   5
   4 -17   1 -37.603 34.5456   2
   4 -17   1 -33.258 38.0638   1
  -4  17  -1 -16.669 38.1237   4
   5 -17   1 1516.85 101.650   5
   5 -17   1 1583.40 101.327   2
   5 -17   1 1547.77 90.8250   3
   5 -17   1 1539.23 103.854   1
  -5  17  -1 1763.98 105.389   4
   6 -17   1 -5.0126 40.2549   2
   6 -17   1 8.74988 41.3603   5
   6 -17   1 25.7018 33.5848   3
   6 -17   1 -65.554 40.3616   1
  -6  17  -1 -32.518 38.6916   4
   7 -17   1 659.411 72.5234   3
   7 -17   1 588.615 79.1343   2
   7 -17   1 582.702 83.4411   5
   7 -17   1 672.707 76.9546   1
  -7  17  -1 495.275 71.6232   4
   8 -17   1 49.0265 47.4384   5
   8 -17   1 59.7502 46.0306   1
   8 -17   1 61.7534 47.5992   2
   8 -17   1 69.6137 44.6451   3
  -8  17  -1 -10.748 46.0333   4
   9 -17   1 557.948 77.6699   5
   9 -17   1 338.779 64.6593   1
   9 -17   1 486.335 75.9021   2
   9 -17   1 486.780 69.3686   3
  -9  17  -1 638.919 81.9224   4
  10 -17   1 -16.313 42.7531   3
  10 -17   1 97.9978 60.8750   2
  10 -17   1 -17.934 50.1785   1
  10 -17   1 84.2210 52.6956   5
 -10  17  -1 -10.694 47.5201   4
  11 -17   1 332.715 68.2234   5
  11 -17   1 464.102 73.3305   1
  11 -17   1 312.567 68.3935   3
  11 -17   1 403.929 76.3652   2
 -11  17  -1 393.942 75.1539   4
  11 -18  -1 195.803 64.2034   1
  11 -18  -1 221.960 61.3054   3
  11 -18  -1 283.133 69.7413   2
  11 -18  -1 359.788 71.4293   5
 -11  18   1 299.416 69.4747   4
  10 -18  -1 -67.400 43.4084   1
  10 -18  -1 53.1945 52.6340   5
  10 -18  -1 50.5083 50.7967   3
  10 -18  -1 -105.80 44.6769   2
 -10  18   1 56.2438 50.2757   4
   9 -18  -1 51.8591 50.6118   2
   9 -18  -1 158.618 55.1378   5
   9 -18  -1 162.364 48.1866   3
   9 -18  -1 139.376 58.3687   1
  -9  18   1 130.700 54.9586   4
   8 -18  -1 48.8938 52.4123   1
   8 -18  -1 90.5674 51.4202   5
   8 -18  -1 78.2627 50.2609   2
   8 -18  -1 46.1775 42.9783   3
  -8  18   1 116.687 51.5430   4
   7 -18  -1 81.3884 50.8571   5
   7 -18  -1 210.804 58.3013   1
   7 -18  -1 100.501 49.1041   2
   7 -18  -1 130.653 53.0844   3
  -7  18   1 120.147 50.1070   4
   6 -18  -1 130.067 46.7150   5
   6 -18  -1 172.802 51.4164   2
   6 -18  -1 183.849 52.1379   1
  -6  18   1 166.254 50.5513   4
   5 -18  -1 408.347 62.6434   1
   5 -18  -1 405.008 61.8367   5
   5 -18  -1 415.929 61.8981   2
  -5  18   1 398.896 61.7477   4
   4 -18  -1 -11.744 37.9500   5
   4 -18  -1 37.1759 39.8442   2
   4 -18  -1 8.74281 39.5887   1
  -4  18   1 -2.8587 40.8742   4
  -3 -18   1 -7.0403 29.8329   1
   3 -18  -1 55.9229 39.0469   2
   3 -18  -1 56.2180 40.8818   5
  -3 -18   1 61.7959 30.3141   5
   3 -18  -1 59.4152 44.8437   1
  -3  18   1 55.3677 41.3723   4
   3  18  -1 98.2765 35.5146   4
  -2 -18   1 173.330 40.7766   1
   2 -18  -1 224.147 50.6054   1
   2 -18  -1 131.562 39.6773   2
  -2 -18   1 110.831 31.6743   2
   2 -18  -1 64.1701 39.5365   5
  -2 -18   1 64.5410 33.8845   5
  -2  18   1 98.6145 37.4106   4
   2  18  -1 114.139 36.2243   4
   1 -18  -1 46.5512 35.3654   2
  -1 -18   1 106.518 37.6806   5
   1 -18  -1 107.060 38.1083   5
   1 -18  -1 41.3937 34.9223   1
  -1 -18   1 73.7336 33.3052   2
  -1 -18   1 66.8373 39.1366   1
   1  18  -1 70.5684 35.8099   4
  -1  18   1 62.8479 35.6162   4
   0 -18  -1 50.9196 36.3148   1
   0 -18   1 23.4142 33.2772   2
   0 -18  -1 -31.036 27.2452   2
   0 -18  -1 8.53883 34.8886   5
   0 -18   1 -4.9808 33.1347   1
   0 -18   1 -51.044 31.7342   5
   0  18   1 -6.1024 30.2376   4
   0  18  -1 5.14127 34.5266   4
   1 -18   1 -23.025 31.7633   5
   1 -18   1 0.12048 35.5548   1
  -1 -18  -1 -42.831 23.4848   2
   1 -18   1 -25.487 32.5881   2
  -1 -18  -1 19.9068 34.2123   1
  -1 -18  -1 -8.8180 31.5737   5
  -1  18  -1 57.8284 39.1874   4
   1  18   1 58.9507 31.4739   4
  -2 -18  -1 26.6622 28.7884   2
  -2 -18  -1 10.6786 33.1718   5
  -2 -18  -1 26.9411 32.2457   1
   2 -18   1 -1.1940 32.5539   2
   2 -18   1 -40.116 32.9650   5
   2 -18   1 -50.629 35.0019   1
  -2  18  -1 58.6390 38.1015   4
  -3 -18  -1 277.118 42.6157   5
   3 -18   1 166.084 47.7204   1
  -3 -18  -1 214.147 41.0518   1
   3 -18   1 193.357 52.7766   5
   3 -18   1 140.879 43.1177   2
  -3  18  -1 362.992 57.4106   4
   4 -18   1 5.50914 39.8850   5
   4 -18   1 26.7462 41.8522   2
   4 -18   1 35.5543 46.6348   1
  -4  18  -1 -14.255 37.4672   4
   5 -18   1 -21.023 39.1801   5
   5 -18   1 -3.8522 43.1489   2
   5 -18   1 -49.068 42.7100   1
  -5  18  -1 9.71587 40.7968   4
   6 -18   1 164.267 50.6962   1
   6 -18   1 169.596 52.2442   5
   6 -18   1 170.156 56.4344   2
  -6  18  -1 202.701 51.6811   4
   7 -18   1 239.796 58.5949   2
   7 -18   1 153.342 55.0686   5
   7 -18   1 168.949 56.5014   1
  -7  18  -1 182.092 55.5973   4
   8 -18   1 20.0651 41.7350   3
   8 -18   1 52.3206 49.0987   2
   8 -18   1 1.78990 43.1713   1
   8 -18   1 35.3950 49.3068   5
  -8  18  -1 7.93732 47.2883   4
   9 -18   1 120.547 57.3202   5
   9 -18   1 161.388 56.7559   1
   9 -18   1 227.384 57.2514   3
   9 -18   1 171.008 60.8300   2
  -9  18  -1 185.183 61.2699   4
  10 -18   1 60.1629 59.4476   2
  10 -18   1 -11.181 47.3443   5
  10 -18   1 -37.723 51.2503   1
  10 -18   1 26.0886 50.3869   3
 -10  18  -1 93.2302 58.2731   4
  10 -19  -1 146.164 60.3371   5
  10 -19  -1 121.562 61.6820   1
  10 -19  -1 94.1667 59.9285   2
 -10  19   1 118.511 56.7199   4
   9 -19  -1 478.685 72.7513   1
   9 -19  -1 493.789 77.8125   5
   9 -19  -1 454.694 78.7572   2
  -9  19   1 390.702 71.4448   4
   8 -19  -1 18.0978 50.3353   5
   8 -19  -1 -32.588 45.6384   1
   8 -19  -1 16.6084 46.7333   2
  -8  19   1 -9.1785 45.3117   4
   7 -19  -1 510.775 73.0711   2
   7 -19  -1 527.803 78.0151   5
   7 -19  -1 524.925 74.5885   1
  -7  19   1 646.770 78.5225   4
   6 -19  -1 33.5619 45.3609   5
   6 -19  -1 -6.1524 47.7885   1
   6 -19  -1 43.3486 46.3171   2
  -6  19   1 88.2741 45.9816   4
   5 -19  -1 1048.66 95.7197   2
   5 -19  -1 887.002 84.9249   1
   5 -19  -1 810.240 84.8277   5
  -5  19   1 963.744 91.0756   4
   4 -19  -1 -9.3088 38.8296   2
   4 -19  -1 -42.684 38.1944   1
   4 -19  -1 32.2255 41.3028   5
  -4  19   1 7.64017 41.4836   4
  -3 -19   1 845.722 72.3386   1
   3 -19  -1 723.674 80.0685   1
  -3 -19   1 792.388 64.8933   5
   3 -19  -1 788.099 76.7246   2
   3 -19  -1 944.479 81.3827   5
  -3  19   1 929.645 79.2326   4
   2 -19  -1 65.9243 43.6839   5
  -2 -19   1 -11.313 32.8802   1
   2 -19  -1 -68.731 33.6093   1
  -2 -19   1 6.27896 32.2131   5
   2 -19  -1 -21.535 37.0912   2
  -2  19   1 28.8481 34.0779   4
   2  19  -1 9.17524 33.3712   4
  -1 -19   1 1299.42 86.7961   5
   1 -19  -1 1330.89 94.4461   1
  -1 -19   1 1436.51 82.1833   2
   1 -19  -1 1318.84 90.8496   2
  -1 -19   1 1273.97 92.0519   1
   1 -19  -1 1429.14 90.8126   5
   1  19  -1 1502.49 87.2495   4
  -1  19   1 1263.80 86.6948   4
   0 -19  -1 51.0372 35.9420   1
   0 -19   1 -58.476 30.4999   2
   0 -19   1 1.79566 35.1948   1
   0 -19  -1 40.5062 35.5853   5
   0 -19   1 -21.698 35.1061   5
   0 -19  -1 -35.502 31.7741   2
   0  19  -1 11.1300 33.1730   4
   0  19   1 37.9688 33.9337   4
  -1 -19  -1 1528.84 88.3375   5
   1 -19   1 1385.01 91.6929   2
  -1 -19  -1 1537.47 93.5698   1
   1 -19   1 1433.71 97.1254   1
   1 -19   1 1363.65 92.5425   5
  -1 -19  -1 1522.48 87.9651   2
  -1  19  -1 1445.98 91.6989   4
   1  19   1 1532.38 86.2509   4
   2 -19   1 29.5135 38.6723   5
  -2 -19  -1 31.8624 30.7422   2
   2 -19   1 17.9695 39.1994   1
  -2 -19  -1 22.2881 33.9680   1
   2 -19   1 -11.782 33.4344   2
  -2 -19  -1 33.6391 34.5253   5
  -2  19  -1 7.00027 41.0823   4
   3 -19   1 1026.97 86.9283   2
   3 -19   1 865.721 82.5148   5
   3 -19   1 1159.93 95.2733   1
  -3 -19  -1 909.641 72.5229   5
  -3  19  -1 1119.02 85.4988   4
   4 -19   1 57.2297 46.0406   1
   4 -19   1 -0.3736 37.5858   2
   4 -19   1 -7.4743 38.7886   5
  -4  19  -1 42.2103 41.3883   4
   5 -19   1 1055.96 89.9334   5
   5 -19   1 1152.03 91.3815   2
   5 -19   1 940.304 90.8591   1
  -5  19  -1 960.404 86.4911   4
   6 -19   1 -7.1487 45.8596   5
   6 -19   1 -85.441 38.6969   2
   6 -19   1 55.4138 46.3446   1
  -6  19  -1 8.51266 41.8664   4
   7 -19   1 625.836 90.1120   1
   7 -19   1 462.558 72.7982   2
   7 -19   1 464.401 73.5193   5
  -7  19  -1 598.264 79.3233   4
   8 -19   1 170.069 58.8074   5
   8 -19   1 109.380 57.6640   1
   8 -19   1 188.689 59.0542   2
  -8  19  -1 244.979 61.9554   4
   9 -19   1 259.099 62.4921   1
   9 -19   1 229.316 62.8124   2
   9 -19   1 274.480 66.9870   5
  -9  19  -1 391.926 73.0138   4
  10 -19   1 62.1108 56.9870   1
  10 -19   1 103.926 56.6528   5
  10 -19   1 22.1677 51.6594   2
 -10  19  -1 10.7026 51.5332   4
  10 -20  -1 -17.090 54.9339   1
  10 -20  -1 83.5053 62.4973   2
  10 -20  -1 82.3523 62.8871   5
 -10  20   1 62.2264 55.5573   4
   9 -20  -1 277.091 67.7374   1
   9 -20  -1 43.3965 55.1391   2
   9 -20  -1 172.289 59.0595   5
  -9  20   1 238.574 63.7510   4
   8 -20  -1 399.562 71.8593   1
   8 -20  -1 370.410 71.9622   2
   8 -20  -1 267.095 69.5142   5
  -8  20   1 225.014 60.4395   4
   7 -20  -1 11.8287 47.8297   5
   7 -20  -1 79.4561 52.0224   2
   7 -20  -1 24.8292 49.0123   1
  -7  20   1 -37.201 39.6160   4
   6 -20  -1 282.033 59.4682   2
   6 -20  -1 305.653 62.3830   5
   6 -20  -1 249.028 63.1287   1
  -6  20   1 318.751 61.5694   4
   5 -20  -1 53.5188 44.8439   2
   5 -20  -1 92.4862 48.8415   5
   5 -20  -1 -4.7012 42.7197   1
  -5  20   1 -94.271 41.6506   4
   4 -20  -1 232.312 56.6343   1
   4 -20  -1 397.954 62.4224   5
   4 -20  -1 321.314 56.9334   2
  -4  20   1 370.277 61.2128   4
   3 -20  -1 208.799 52.0461   5
  -3 -20   1 167.925 43.7773   1
   3 -20  -1 210.634 48.4426   2
   3 -20  -1 106.340 48.2292   1
  -3  20   1 183.467 50.8247   4
  -2 -20   1 529.579 69.8371   1
   2 -20  -1 447.714 62.0211   5
   2 -20  -1 454.744 65.8229   1
  -2 -20   1 547.720 64.2023   5
   2 -20  -1 428.084 59.0766   2
   2  20  -1 571.650 63.3666   4
  -2  20   1 608.466 64.0213   4
  -1 -20   1 100.682 41.3064   5
  -1 -20   1 64.0831 34.4673   2
  -1 -20   1 75.8681 42.2281   1
   1 -20  -1 137.697 47.1811   5
   1 -20  -1 80.5742 37.5684   2
   1 -20  -1 47.2652 40.4333   1
  -1  20   1 85.5830 40.6806   4
   1  20  -1 62.9467 39.4029   4
   0 -20   1 375.306 56.6112   1
   0 -20  -1 366.676 57.9191   1
   0 -20   1 312.721 50.0638   2
   0 -20  -1 390.670 53.6935   2
   0 -20   1 366.519 56.8939   5
   0 -20  -1 291.828 53.5930   5
   0  20   1 480.611 61.6547   4
   0  20  -1 396.229 57.2829   4
   1 -20   1 130.570 47.3461   1
   1 -20   1 150.292 44.4033   2
  -1 -20  -1 197.032 44.5624   1
   1 -20   1 100.337 43.5434   5
  -1 -20  -1 183.069 42.0526   2
  -1 -20  -1 188.466 45.8759   5
  -1  20  -1 122.896 43.4772   4
   2 -20   1 321.275 57.4687   1
  -2 -20  -1 303.466 51.8275   1
   2 -20   1 224.285 50.5061   5
  -2 -20  -1 356.619 51.8323   5
   2 -20   1 264.655 50.1411   2
  -2  20  -1 210.327 51.8206   4
   3 -20   1 11.8932 37.6578   2
   3 -20   1 6.38820 39.9903   5
   3 -20   1 -13.242 41.2243   1
  -3  20  -1 -30.151 38.4611   4
   4 -20   1 101.051 44.2565   2
   4 -20   1 45.7528 45.7841   1
   4 -20   1 119.262 47.9276   5
  -4  20  -1 121.605 49.6917   4
   5 -20   1 -23.351 46.2487   1
   5 -20   1 91.9111 51.2983   2
   5 -20   1 -49.296 39.6176   5
  -5  20  -1 40.5939 44.7923   4
   6 -20   1 439.815 68.1796   1
   6 -20   1 427.721 67.5698   2
   6 -20   1 374.253 71.3352   5
  -6  20  -1 432.492 68.6510   4
   7 -20   1 83.7974 52.2037   5
   7 -20   1 52.7179 50.6253   1
   7 -20   1 -39.501 42.3326   2
  -7  20  -1 59.0723 50.7481   4
   8 -20   1 132.131 62.1620   5
   8 -20   1 36.9651 56.5148   1
   8 -20   1 97.8678 53.1429   2
  -8  20  -1 81.7905 56.5014   4
   9 -20   1 62.4661 57.7327   5
   9 -20   1 79.2099 60.8599   2
   9 -20   1 175.061 63.1673   1
  -9  20  -1 120.078 58.7279   4
   9 -21  -1 106.967 56.9066   1
   9 -21  -1 46.4581 61.8362   2
   9 -21  -1 162.515 68.2000   5
  -9  21   1 43.3280 61.4003   4
   8 -21  -1 25.5771 54.4683   1
   8 -21  -1 -24.134 46.6717   5
   8 -21  -1 76.9998 52.7389   2
  -8  21   1 39.1487 50.9298   4
   7 -21  -1 472.483 72.9814   2
   7 -21  -1 498.425 75.2314   5
   7 -21  -1 385.643 74.6562   1
  -7  21   1 612.121 82.0614   4
   6 -21  -1 109.038 53.4315   5
   6 -21  -1 48.8212 49.4982   1
   6 -21  -1 27.7960 43.7824   2
  -6  21   1 81.5643 47.8703   4
   5 -21  -1 130.145 49.2728   2
   5 -21  -1 36.6348 48.7980   1
   5 -21  -1 153.848 53.4740   5
  -5  21   1 175.375 51.1829   4
   4 -21  -1 80.4023 47.1117   1
   4 -21  -1 2.08626 41.0899   2
   4 -21  -1 47.0350 44.7140   5
  -4  21   1 37.9564 47.3168   4
  -3 -21   1 430.663 60.1489   1
   3 -21  -1 520.099 70.0779   5
   3 -21  -1 539.713 71.9093   2
   3 -21  -1 579.970 75.4994   1
  -3  21   1 549.948 74.6002   4
   2 -21  -1 -1.6214 37.1293   2
  -2 -21   1 102.695 42.1174   1
   2 -21  -1 56.5237 47.6977   1
   2 -21  -1 56.3850 42.7459   5
  -2 -21   1 84.5905 39.0850   5
  -2  21   1 38.0965 36.9353   4
   1 -21  -1 607.694 82.1195   1
  -1 -21   1 729.677 73.7854   5
  -1 -21   1 782.742 80.0753   1
   1 -21  -1 607.490 72.3679   5
   1 -21  -1 665.555 75.9333   2
  -1  21   1 642.476 71.6019   4
   1  21  -1 661.042 72.1702   4
   0 -21  -1 78.5954 36.8378   2
   0 -21   1 93.6033 40.0298   2
   0 -21  -1 56.8814 45.0368   1
   0 -21  -1 63.7229 39.8306   5
   0 -21   1 60.3610 42.1689   1
   0 -21   1 46.6560 41.7829   5
   0  21   1 67.3622 43.8639   4
   0  21  -1 4.82788 41.1707   4
   1 -21   1 152.857 52.5334   1
  -1 -21  -1 250.508 46.6057   2
   1 -21   1 248.227 49.4953   2
  -1 -21  -1 379.949 56.9285   1
  -1 -21  -1 248.556 50.4478   5
   1 -21   1 239.129 50.4215   5
  -1  21  -1 278.957 55.2295   4
   2 -21   1 69.8087 47.2603   5
   2 -21   1 -51.689 41.2841   1
   2 -21   1 29.1141 41.8816   2
  -2 -21  -1 62.7706 38.1915   5
  -2 -21  -1 3.45223 37.2111   1
  -2  21  -1 124.367 50.7920   4
   3 -21   1 543.684 79.3997   1
   3 -21   1 798.819 80.3443   5
   3 -21   1 694.679 77.1746   2
  -3  21  -1 860.749 82.3710   4
   4 -21   1 54.0766 46.9093   2
   4 -21   1 21.1630 43.9335   5
   4 -21   1 -18.324 49.6459   1
  -4  21  -1 28.0889 49.1131   4
   5 -21   1 173.832 54.4906   1
   5 -21   1 229.553 56.9464   5
   5 -21   1 207.654 55.2369   2
  -5  21  -1 258.014 57.8988   4
   6 -21   1 -17.878 44.0100   1
   6 -21   1 -78.011 42.0620   5
   6 -21   1 -1.1382 46.5232   2
  -6  21  -1 1.47186 45.3073   4
   7 -21   1 524.243 76.3641   2
   7 -21   1 424.121 73.8658   5
   7 -21   1 465.164 78.5341   1
  -7  21  -1 481.838 73.9300   4
   8 -21   1 92.2701 54.2404   5
   8 -21   1 56.7982 54.7443   2
   8 -21   1 44.6921 53.1911   1
  -8  21  -1 88.3715 55.1408   4
   9 -21   1 127.078 62.7648   1
   9 -21   1 162.798 62.1729   2
   9 -21   1 129.164 61.0394   5
  -9  21  -1 163.712 60.0818   4
   8 -22  -1 282.287 68.3239   5
   8 -22  -1 279.077 68.8510   1
   8 -22  -1 478.907 74.6550   2
  -8  22   1 402.225 71.2442   4
   7 -22  -1 79.0576 56.5218   1
   7 -22  -1 -45.408 51.2969   2
   7 -22  -1 71.2258 51.8858   5
  -7  22   1 6.32432 46.8557   4
   6 -22  -1 600.608 84.4409   1
   6 -22  -1 496.814 74.5293   5
   6 -22  -1 508.359 73.1036   2
  -6  22   1 426.220 74.2324   4
   5 -22  -1 19.2118 45.3634   5
   5 -22  -1 -25.094 45.1145   1
   5 -22  -1 -56.309 39.5053   2
  -5  22   1 -33.919 39.0200   4
   4 -22  -1 476.666 71.2613   1
   4 -22  -1 525.865 69.7025   2
   4 -22  -1 564.805 78.0438   5
  -4  22   1 579.830 82.0132   4
   3 -22  -1 -30.604 37.0908   2
   3 -22  -1 34.3588 48.5523   1
   3 -22  -1 17.5903 41.6931   5
  -3  22   1 -39.348 35.6350   4
   2 -22  -1 783.217 82.0620   5
   2 -22  -1 979.605 88.1771   1
  -2 -22   1 1032.13 86.9874   1
   2 -22  -1 1116.42 92.0739   2
  -2 -22   1 843.953 73.7351   5
  -2  22   1 1016.37 80.2774   4
   1 -22  -1 39.2947 36.8242   2
   1 -22  -1 37.7449 41.7116   1
   1 -22  -1 -27.268 35.7703   5
  -1 -22   1 67.4490 41.9995   1
  -1 -22   1 -27.831 37.3376   5
   1  22  -1 20.7172 41.5810   4
  -1  22   1 9.68325 39.8320   4
   0 -22   1 829.605 82.4786   1
   0 -22  -1 858.010 83.4833   5
   0 -22  -1 878.858 83.9336   1
   0 -22   1 956.700 74.6509   2
   0 -22   1 778.444 84.0551   5
   0 -22  -1 840.751 79.7257   2
   0  22  -1 738.763 75.3338   4
  -1 -22  -1 74.4799 40.3520   5
   1 -22   1 59.9477 41.1621   5
   1 -22   1 2.84685 39.6475   2
   1 -22   1 54.2954 47.6054   1
  -1 -22  -1 -0.6682 41.3845   1
  -1  22  -1 76.7773 42.3283   4
  -2 -22  -1 404.611 60.3872   1
  -2 -22  -1 362.300 53.7597   5
   2 -22   1 436.123 67.0855   5
   2 -22   1 617.398 78.3219   1
   2 -22   1 388.014 61.8334   2
  -2  22  -1 385.123 62.4897   4
   3 -22   1 5.27186 46.0959   1
   3 -22   1 -34.097 43.7600   5
   3 -22   1 31.7155 39.8767   2
  -3  22  -1 -32.470 39.7816   4
   4 -22   1 426.244 66.1104   5
   4 -22   1 387.339 68.1755   1
   4 -22   1 342.088 60.4478   2
  -4  22  -1 472.911 70.3348   4
   5 -22   1 52.8037 48.7804   1
   5 -22   1 -35.025 45.9497   5
   5 -22   1 28.3438 46.7288   2
  -5  22  -1 54.3262 50.3042   4
   6 -22   1 198.246 60.9135   1
   6 -22   1 258.073 63.4340   5
   6 -22   1 277.959 66.4434   2
  -6  22  -1 253.774 60.2046   4
   7 -22   1 52.1717 52.5321   5
   7 -22   1 39.2662 52.1981   1
   7 -22   1 15.4119 50.3903   2
  -7  22  -1 -102.92 41.9972   4
   8 -22   1 401.092 73.1074   5
   8 -22   1 207.323 66.4487   1
   8 -22   1 274.689 67.7810   2
  -8  22  -1 368.298 69.8371   4
   8 -23  -1 252.664 71.8957   5
   8 -23  -1 339.441 75.6896   2
   8 -23  -1 239.201 67.1979   1
  -8  23   1 254.759 64.6511   4
   7 -23  -1 115.915 62.0881   5
   7 -23  -1 0.55081 50.6159   2
   7 -23  -1 143.196 62.0009   1
  -7  23   1 82.5406 51.7128   4
   6 -23  -1 118.009 51.8837   2
   6 -23  -1 253.536 65.9739   5
   6 -23  -1 53.8815 52.8027   1
  -6  23   1 195.176 61.0757   4
   5 -23  -1 76.1493 48.7165   2
   5 -23  -1 13.0707 49.1277   5
   5 -23  -1 98.2071 53.3721   1
  -5  23   1 74.3571 48.7151   4
   4 -23  -1 -32.441 43.5303   5
   4 -23  -1 58.3691 47.2154   2
   4 -23  -1 -31.774 43.4058   1
  -4  23   1 -12.834 46.5857   4
   3 -23  -1 134.509 51.8358   5
   3 -23  -1 225.299 56.9333   2
   3 -23  -1 255.828 61.0249   1
  -3  23   1 44.6485 44.4101   4
  -2 -23   1 -1.6184 41.3724   1
   2 -23  -1 39.8845 46.8293   1
   2 -23  -1 31.6324 48.4862   5
   2 -23  -1 34.7919 41.9996   2
  -2  23   1 -32.714 40.3424   4
   1 -23  -1 248.569 53.4616   2
  -1 -23   1 239.486 53.6544   1
   1 -23  -1 225.265 57.3588   1
   1 -23  -1 231.809 55.0576   5
  -1 -23   1 160.920 48.4226   5
   0 -23   1 5.33739 42.1898   1
   0 -23  -1 63.7125 41.4472   5
   0 -23  -1 83.0084 49.6707   1
   0 -23   1 -0.5401 42.4506   5
   0 -23  -1 27.7602 41.2687   2
   0  23  -1 -44.065 40.8059   4
   1 -23   1 160.110 48.1383   2
   1 -23   1 69.5200 51.5414   1
   1 -23   1 47.2606 44.1043   5
  -1 -23  -1 78.1771 44.9236   5
  -1 -23  -1 106.946 45.1897   1
  -1  23  -1 97.8749 49.4893   4
   2 -23   1 -43.493 46.0197   1
   2 -23   1 -9.7897 40.1815   2
   2 -23   1 41.3085 48.0591   5
  -2  23  -1 31.2988 48.7631   4
   3 -23   1 123.909 49.7658   5
   3 -23   1 108.948 59.5306   1
   3 -23   1 150.192 48.9314   2
  -3  23  -1 178.558 60.9044   4
   4 -23   1 69.4232 55.7407   5
   4 -23   1 134.019 55.8210   1
   4 -23   1 23.3972 46.4921   2
  -4  23  -1 110.749 53.6168   4
   5 -23   1 229.518 61.8034   5
   5 -23   1 314.701 67.9788   2
   5 -23   1 77.1294 58.0340   1
  -5  23  -1 51.2595 57.8469   4
   6 -23   1 45.9867 51.3725   2
   6 -23   1 84.3756 60.9109   1
   6 -23   1 -80.319 42.3689   5
  -6  23  -1 72.5361 54.2296   4
   7 -23   1 5.90427 49.8630   2
   7 -23   1 111.386 57.4549   5
   7 -23   1 116.083 62.0318   1
  -7  23  -1 121.606 57.1838   4
   7 -24  -1 -44.636 47.8064   1
   7 -24  -1 8.88610 48.6232   2
   7 -24  -1 -10.983 47.7205   5
  -7  24   1 44.4547 51.3615   4
   6 -24  -1 535.337 83.3761   5
   6 -24  -1 351.225 67.2535   2
   6 -24  -1 315.017 68.8949   1
  -6  24   1 318.842 65.8610   4
   5 -24  -1 -61.435 42.1682   5
   5 -24  -1 10.3428 45.1906   2
   5 -24  -1 -54.088 46.6320   1
  -5  24   1 11.1928 45.5902   4
   4 -24  -1 823.186 98.3196   2
   4 -24  -1 944.493 94.7401   5
   4 -24  -1 792.834 100.660   1
  -4  24   1 792.771 85.4172   4
   3 -24  -1 20.2314 47.5277   1
   3 -24  -1 -20.871 42.6347   5
   3 -24  -1 46.0515 45.8576   2
  -3  24   1 -13.443 41.6233   4
   2 -24  -1 545.366 76.9948   1
  -2 -24   1 422.127 67.9541   1
   2 -24  -1 518.391 70.4661   2
   2 -24  -1 736.398 81.7042   5
  -2  24   1 385.951 72.3358   4
   1 -24  -1 16.4689 48.3171   1
  -1 -24   1 30.9396 46.4093   1
   1 -24  -1 1.83201 38.6070   2
  -1 -24   1 27.8555 42.0576   5
   1 -24  -1 -20.996 40.9330   5
   0 -24   1 749.395 93.2564   1
   0 -24   1 827.433 89.3701   5
   0 -24  -1 881.282 87.5640   1
   0 -24  -1 858.892 91.5668   5
   1 -24   1 37.6522 43.2355   5
  -1 -24  -1 14.6015 46.3211   1
   1 -24   1 23.9998 50.4669   1
  -1 -24  -1 76.1477 47.9401   5
   1 -24   1 54.9058 39.2540   2
  -1  24  -1 35.9944 43.1298   4
   2 -24   1 382.914 62.3122   2
   2 -24   1 578.616 80.7899   1
   2 -24   1 420.850 70.4191   5
  -2  24  -1 373.716 63.6720   4
   3 -24   1 -68.316 49.2147   1
   3 -24   1 6.42094 43.0091   5
   3 -24   1 11.8313 42.0573   2
  -3  24  -1 83.0960 50.8775   4
   4 -24   1 987.813 99.8996   1
   4 -24   1 1026.71 101.130   5
   4 -24   1 1056.57 97.9394   2
  -4  24  -1 1051.51 96.3893   4
   5 -24   1 66.8265 58.4070   5
   5 -24   1 65.9214 47.7648   2
   5 -24   1 -44.508 47.3847   1
  -5  24  -1 94.2435 53.4388   4
   6 -24   1 506.777 80.0083   5
   6 -24   1 450.352 76.7456   2
   6 -24   1 318.075 70.4964   1
  -6  24  -1 515.536 82.0240   4
   5 -25  -1 10.6150 48.4300   5
   5 -25  -1 -75.907 40.3431   2
   5 -25  -1 -18.376 49.0575   1
  -5  25   1 -6.6447 46.0580   4
   4 -25  -1 -0.3485 53.7846   1
   4 -25  -1 -7.3784 49.2244   2
   4 -25  -1 81.9419 59.2967   5
  -4  25   1 -37.177 43.3973   4
   3 -25  -1 -4.1805 44.9100   5
   3 -25  -1 -5.4475 42.9197   2
   3 -25  -1 91.2947 53.2685   1
  -3  25   1 -25.069 40.5638   4
   2 -25  -1 9.45970 44.7284   5
   2 -25  -1 121.715 49.4279   2
   2 -25  -1 17.0338 47.6889   1
   1 -25  -1 -15.331 46.9610   5
  -1 -25   1 -11.940 48.2571   1
   1 -25  -1 -8.6806 43.8077   1
   1 -25  -1 -15.841 44.1486   2
   0 -25  -1 73.8046 52.7437   1
   0 -25  -1 70.1145 45.3479   5
   0 -25   1 -37.820 50.3822   1
   0 -25   1 12.1920 42.0984   5
  -1 -25  -1 6.53070 46.5597   1
   1 -25   1 18.6756 49.0769   1
  -1 -25  -1 -36.212 44.8282   5
   1 -25   1 -0.6194 44.6680   5
  -1  25  -1 40.2833 94.6770   4
   2 -25   1 27.0637 55.6063   1
   2 -25   1 -13.191 39.4252   2
   2 -25   1 -93.690 44.0965   5
  -2  25  -1 0.41598 50.8719   4
   3 -25   1 -4.5950 43.6097   2
   3 -25   1 -20.662 45.8361   5
   3 -25   1 -14.290 50.7840   1
  -3  25  -1 18.8719 54.2288   4
   4 -25   1 -40.977 51.5753   1
   4 -25   1 91.1814 52.2800   2
   4 -25   1 -25.031 47.2998   5
  -4  25  -1 -19.141 49.3758   4
   5 -25   1 -0.7246 49.3618   5
   5 -25   1 29.2634 51.1421   1
   5 -25   1 -28.898 44.5885   2
  -5  25  -1 94.3235 53.2746   4
   4 -26  -1 806.673 97.3948   1
   4 -26  -1 762.593 100.748   5
   4 -26  -1 741.412 93.3259   2
  -4  26   1 673.829 86.1043   4
   3 -26  -1 -96.574 48.3179   1
   3 -26  -1 65.0901 54.5963   5
   3 -26  -1 -36.435 49.2843   2
   2 -26  -1 362.961 67.1031   2
   2 -26  -1 372.881 73.5360   5
   2 -26  -1 553.978 82.5559   1
   1 -26  -1 50.5347 54.7951   1
  -1 -26   1 40.3038 53.5460   1
   1 -26  -1 33.8250 46.0070   5
   0 -26   1 520.817 73.0181   5
   0 -26   1 656.007 86.3763   1
   0 -26  -1 584.104 84.8537   1
   0 -26  -1 736.136 92.7247   5
   1 -26   1 3.50298 48.4513   1
   1 -26   1 28.7936 46.9631   5
  -1 -26  -1 49.6278 85.9163   1
   2 -26   1 770.924 105.327   1
   2 -26   1 617.212 86.0509   5
   2 -26   1 758.674 107.209   2
  -2  26  -1 718.462 95.2479   4
   3 -26   1 -47.138 42.6424   2
   3 -26   1 17.1089 49.7664   5
   3 -26   1 -20.653 55.7053   1
  -3  26  -1 20.2484 48.6560   4
  -4  26  -1 743.209 96.0884   4
  -1 -27   1 81.9777 55.8204   1
   1 -27  -1 49.1590 53.8928   5
   1 -27  -1 0.74496 48.6327   1
   0 -27  -1 -32.920 52.3565   1
   0 -27   1 -37.826 50.2442   1
   0 -27  -1 46.8170 48.5803   5
   1 -27   1 68.5995 56.6927   1
   1 -27   1 118.320 58.6278   5
  15   0  -2 -30.838 50.4705   3
  14   0  -2 383.826 69.7280   3
 -14   0   2 312.270 93.7376   4
 -13   0   2 -72.617 34.9364   4
  13   0  -2 -12.213 43.7975   3
 -12   0   2 104.219 40.8979   4
  12   0  -2 152.434 52.0674   3
 -11   0   2 -11.686 38.0062   4
  11   0  -2 14.9482 42.2074   3
  11   0  -2 9.78456 32.9246   2
 -10   0   2 655.780 63.2567   4
  10   0  -2 570.264 54.9187   2
  10   0  -2 582.060 68.3789   3
 -10   0   2 598.432 54.6863   1
   9   0  -2 6.49871 19.8868   5
  -9   0   2 -15.200 22.4588   1
  -9   0   2 43.6713 30.5547   4
   9   0  -2 58.5571 35.9578   3
   9   0  -2 -32.896 22.3147   2
   8   0  -2 3433.66 140.949   3
   8   0  -2 3451.07 127.649   2
  -8   0   2 3427.62 137.215   4
  -8   0   2 3228.96 126.735   1
   8   0  -2 3332.19 121.546   5
   7   0  -2 -32.878 28.6890   3
   7   0  -2 -11.913 18.7151   2
  -7   0   2 -34.959 17.7668   1
   7   0  -2 -2.4843 11.2428   1
  -7   0   2 15.8598 25.6946   4
   7   0  -2 13.7204 16.8947   5
  -6   0   2 727.939 46.5666   1
   6   0  -2 735.086 39.8756   5
   6   0  -2 724.488 36.4383   1
   6   0  -2 755.608 54.1472   3
  -6   0   2 719.926 50.7443   4
   6   0  -2 638.864 43.3752   2
   5   0  -2 -3.4498 14.3495   5
   5   0  -2 22.8410 23.9172   3
  -5   0   2 -2.1004 25.4181   4
   5   0  -2 15.4955 18.3386   2
   5   0  -2 -0.0709 14.8892   1
  -5   0   2 -18.971 17.8226   1
   4   0  -2 3917.22 142.425   3
   4   0  -2 4019.00 133.439   1
   4   0  -2 3971.98 132.188   5
  -4   0   2 3897.49 137.144   1
  -4   0   2 4088.91 141.933   4
   4   0  -2 4295.96 134.930   2
  -3   0   2 0.56862 19.7968   1
  -3   0   2 -2.9619 16.4737   4
   3   0  -2 13.7251 15.4527   5
   3   0  -2 3.55482 21.5281   3
  -2   0   2 2797.40 96.1757   1
   2   0  -2 2680.43 92.2358   5
   2   0  -2 2680.79 97.1196   3
  -1   0   2 4.56594 13.9669   2
   1   0  -2 3.23809 18.0435   3
   1   0  -2 23.0109 16.2546   5
  -1   0   2 -17.883 17.2859   1
   0   0   2 5430.52 173.691   2
   0   0   2 5452.68 173.477   1
   0   0  -2 5331.62 171.762   4
   1   0   2 13.2390 16.9894   1
   1   0   2 -15.866 17.5441   3
   1   0   2 -18.982 17.9919   2
  -1   0  -2 1.56981 13.1144   4
   2   0   2 143.857 19.6921   1
   2   0   2 169.999 25.7542   3
   2   0   2 152.869 25.4649   2
  -2   0  -2 172.465 20.7446   4
   3   0   2 -0.8765 13.8281   1
  -3   0  -2 21.5608 19.2601   4
  -3   0  -2 12.5321 15.5669   1
   3   0   2 14.9455 22.4976   3
   3   0   2 21.6543 23.6256   2
  -4   0  -2 1540.31 62.3014   1
   4   0   2 1533.87 54.0029   1
   4   0   2 1517.31 73.8123   3
   4   0   2 1448.11 57.8099   1
  -4   0  -2 1571.47 64.9740   4
   4   0   2 1732.97 72.9636   2
   5   0   2 -1.2754 23.9657   2
  -5   0  -2 7.39593 17.5394   1
  -5   0  -2 -16.411 19.8614   4
   5   0   2 -6.0875 25.3468   3
  -6   0  -2 2430.40 93.9454   1
   6   0   2 2445.38 101.666   2
  -6   0  -2 2435.83 98.6806   4
   6   0   2 2425.65 107.764   3
   7   0   2 28.3809 28.2388   2
  -7   0  -2 -5.7293 19.0496   1
  -7   0  -2 -12.276 19.4825   4
   7   0   2 -14.938 27.8995   3
  -8   0  -2 2545.57 105.192   1
  -8   0  -2 2711.46 112.830   4
   8   0   2 2598.31 123.483   3
   8   0   2 2598.96 116.281   2
   9   0   2 39.8668 38.1787   3
   9   0   2 3.66181 28.5718   2
  -9   0  -2 -18.513 28.4100   4
 -10   0  -2 510.096 54.3188   4
  10   0   2 492.913 70.6146   3
  10   0   2 429.438 60.5506   2
  11   0   2 37.8389 39.5477   2
  11   0   2 -6.5924 41.4545   3
 -11   0  -2 17.8187 36.7179   4
  12   0   2 440.350 68.4578   3
  13   0   2 7.40216 52.4356   3
  14   0   2 327.774 69.7376   3
  15  -1  -2 61.4354 57.1465   3
  15   1  -2 1.01873 53.5976   3
  14  -1  -2 465.559 80.4700   3
 -14   1   2 227.876 56.8229   4
  14   1  -2 444.156 77.0084   3
 -13  -1   2 69.2415 41.9526   4
  13  -1  -2 68.2736 51.3964   3
 -13   1   2 81.8488 44.2964   4
  13   1  -2 109.523 52.1546   3
  12  -1  -2 173.001 53.3622   3
 -12  -1   2 248.551 51.8291   4
  12   1  -2 265.689 55.9835   3
 -12   1   2 266.548 51.7105   4
 -11  -1   2 90.9279 39.1101   4
  11  -1  -2 86.2921 35.0285   2
  11  -1  -2 76.1781 44.3971   3
  11   1  -2 22.9538 40.7314   3
 -11   1   2 73.1741 39.6177   4
  10  -1  -2 775.599 80.9480   3
  10  -1  -2 739.153 61.4502   2
 -10  -1   2 795.924 69.2150   4
  10   1  -2 771.777 59.0281   2
 -10   1   2 720.015 60.6162   1
 -10   1   2 623.799 64.8182   4
  10   1  -2 808.377 78.8699   3
  -9  -1   2 93.8336 35.9332   4
  -9  -1   2 73.5872 25.7791   1
   9  -1  -2 66.7134 28.8618   2
   9  -1  -2 37.1604 35.8651   3
   9  -1  -2 50.6555 24.8963   5
  -9   1   2 75.7878 34.3152   4
   9   1  -2 116.476 27.6319   2
   9   1  -2 72.1131 36.6633   3
  -9   1   2 70.5103 28.9187   1
   8  -1  -2 483.605 55.6660   3
   8  -1  -2 446.088 46.6360   2
   8  -1  -2 467.926 31.5340   1
  -8  -1   2 451.970 42.0891   1
  -8  -1   2 561.576 55.7222   4
   8  -1  -2 471.607 41.8625   5
   8   1  -2 451.279 42.4382   2
   8   1  -2 497.504 35.9140   5
  -8   1   2 484.274 44.8258   1
  -8   1   2 492.571 51.6409   4
   8   1  -2 547.044 54.6520   3
   7  -1  -2 142.711 35.0211   3
  -7  -1   2 165.978 32.2221   4
  -7  -1   2 199.312 27.4251   1
   7  -1  -2 146.631 20.7907   1
   7  -1  -2 185.291 25.2984   5
   7  -1  -2 169.201 28.3009   2
   7   1  -2 167.538 25.1216   2
  -7   1   2 112.379 26.3857   1
   7   1  -2 198.136 22.2678   5
   7   1  -2 175.050 35.2471   3
  -7   1   2 167.713 34.4760   4
   6  -1  -2 164.120 23.1978   5
  -6  -1   2 110.113 23.1670   1
   6  -1  -2 192.987 34.5048   3
   6  -1  -2 107.782 25.3932   2
  -6  -1   2 83.2363 26.6980   4
   6  -1  -2 125.517 21.6496   1
  -6   1   2 109.123 25.2369   1
   6   1  -2 127.650 21.8448   2
  -6   1   2 162.920 32.1387   4
   6   1  -2 141.493 30.7752   3
   6   1  -2 121.478 15.5348   1
   6   1  -2 134.738 18.2026   5
  -5  -1   2 -18.882 20.4958   4
  -5  -1   2 9.32986 19.1153   1
   5  -1  -2 24.7692 17.4067   5
   5  -1  -2 34.1756 17.8224   1
   5  -1  -2 40.0994 20.9794   2
   5  -1  -2 -27.887 23.2843   3
  -5   1   2 12.1268 20.0403   1
   5   1  -2 15.7297 13.1343   5
   5   1  -2 24.8250 16.8039   2
   5   1  -2 -5.2745 22.8550   3
   5   1  -2 19.7750 12.2826   1
  -5   1   2 -3.7223 23.4535   4
   4  -1  -2 107.697 20.3927   2
   4  -1  -2 72.6989 22.0546   3
  -4  -1   2 89.8016 22.4263   1
   4  -1  -2 80.1422 18.7335   5
   4  -1  -2 81.6673 20.6791   1
  -4  -1   2 71.1514 24.4436   4
   4   1  -2 75.9440 17.2424   2
  -4   1   2 65.2297 26.0042   4
   4   1  -2 94.1488 25.6518   3
   4   1  -2 89.0293 14.6831   5
   4   1  -2 91.3207 16.2670   1
  -4   1   2 78.9642 23.3779   1
  -3  -1   2 1285.77 55.8447   1
   3  -1  -2 1249.07 52.5669   5
   3  -1  -2 1210.60 58.9519   3
   3   1  -2 1222.42 47.4176   5
  -3   1   2 1196.23 58.3424   4
   3   1  -2 1162.20 56.4246   3
  -3   1   2 1326.04 58.4104   1
   2  -1  -2 145.210 20.0040   5
  -2  -1   2 180.681 25.0232   1
   2  -1  -2 138.987 23.5515   3
  -2   1   2 195.024 25.6736   1
   2   1  -2 147.404 23.4104   3
  -2   1   2 173.343 23.3181   4
   2   1  -2 156.468 19.1552   5
   1  -1  -2 35.3887 17.0343   5
   1  -1  -2 -12.390 18.2194   3
  -1  -1   2 13.1954 18.6716   1
  -1  -1   2 8.64442 13.2146   2
  -1   1   2 17.0662 15.1159   2
  -1   1   2 16.7746 17.0151   1
   0  -1  -2 74.6553 20.3057   5
   0  -1   2 123.017 17.9746   2
   0  -1   2 109.421 20.4442   1
   0   1   2 78.8547 16.8221   1
   0   1   2 129.220 20.9909   2
   0   1  -2 91.7421 17.9760   4
  -1  -1  -2 479.011 27.3409   4
   1  -1   2 482.855 34.8723   3
   1  -1   2 535.976 36.1820   2
   1  -1   2 496.606 35.8080   1
   1   1   2 523.661 29.0347   1
   1   1   2 536.251 37.5910   2
   1   1   2 576.730 34.9831   3
  -1   1  -2 538.643 32.3135   4
   2  -1   2 321.985 36.1562   2
   2  -1   2 422.271 37.2479   3
   2  -1   2 337.976 31.7706   1
  -2  -1  -2 399.270 26.5110   4
   2   1   2 334.582 21.1858   1
   2   1   2 388.822 20.6419   1
   2   1   2 298.254 34.5090   3
   2   1   2 367.161 35.0312   2
  -2   1  -2 360.915 30.3490   4
   3  -1   2 929.620 52.7545   3
   3  -1   2 848.081 51.0543   2
  -3  -1  -2 900.358 39.1399   1
   3  -1   2 898.220 43.9758   1
  -3  -1  -2 916.282 42.0006   4
   3   1   2 907.835 50.5643   3
  -3   1  -2 861.539 45.9543   4
   3   1   2 891.086 49.0096   2
   4  -1   2 40.2786 25.0687   3
  -4  -1  -2 14.3625 14.4421   1
  -4  -1  -2 18.6066 17.5008   4
   4  -1   2 20.6244 16.4240   1
   4  -1   2 56.6858 24.3409   2
  -4   1  -2 36.4722 19.3651   1
   4   1   2 31.9576 23.4417   2
  -4   1  -2 51.7020 20.7584   4
   4   1   2 70.8640 25.4797   3
   5  -1   2 67.9952 16.7913   1
   5  -1   2 70.3336 25.6742   2
  -5  -1  -2 81.7468 18.3959   1
   5  -1   2 82.2467 29.8155   3
  -5  -1  -2 63.4230 21.5631   4
   5   1   2 50.6412 23.8320   2
   5   1   2 99.6902 29.8018   3
  -5   1  -2 77.1000 21.9442   1
  -5   1  -2 59.1116 25.4326   4
   6  -1   2 -10.801 25.6542   3
  -6  -1  -2 13.6538 21.1627   4
  -6  -1  -2 8.92736 16.6851   1
   6  -1   2 49.6526 28.2928   2
   6  -1   2 14.7129 11.6288   1
   6   1   2 22.9820 31.0422   3
  -6   1  -2 -5.7097 19.1774   4
  -6   1  -2 32.9855 21.2496   1
   6   1   2 17.1993 25.6315   2
  -7  -1  -2 67.0255 21.2989   1
   7  -1   2 61.6149 29.0892   2
   7  -1   2 72.3741 35.9427   3
  -7  -1  -2 90.6426 26.5337   4
   7   1   2 200.660 35.4716   2
  -7   1  -2 111.270 25.7697   1
   7   1   2 22.3741 30.4647   3
  -7   1  -2 75.4721 26.3864   4
  -8  -1  -2 496.061 44.3052   1
   8  -1   2 554.811 62.5351   3
  -8  -1  -2 590.412 51.9998   4
   8  -1   2 620.471 57.4306   2
   8   1   2 550.458 57.2127   2
  -8   1  -2 567.513 49.7454   1
  -8   1  -2 544.523 54.7992   4
   8   1   2 617.455 62.5694   3
   9  -1   2 83.8694 41.9773   3
  -9  -1  -2 111.155 32.0144   4
   9  -1   2 100.557 36.4571   2
  -9   1  -2 91.5503 31.5529   1
  -9   1  -2 120.052 36.1667   4
   9   1   2 128.720 38.1312   2
   9   1   2 60.7745 39.7291   3
  10  -1   2 249.933 46.2945   2
  10  -1   2 298.733 55.8685   3
 -10  -1  -2 238.129 42.5781   4
  10   1   2 275.862 46.6798   2
 -10   1  -2 234.639 45.9545   4
  10   1   2 207.521 51.7839   3
  11  -1   2 -10.108 43.1199   3
  11  -1   2 66.6083 39.5583   2
  11   1   2 53.3014 39.7354   2
  11   1   2 84.8450 47.2073   3
 -11   1  -2 -13.399 32.3459   4
  12  -1   2 405.942 65.1952   3
  12  -1   2 364.818 58.7492   2
  12   1   2 336.240 69.9899   3
  13  -1   2 -75.376 41.5194   3
  13   1   2 50.4386 49.9997   3
  14  -1   2 323.187 74.3680   3
  14   1   2 298.392 72.1386   3
  15  -2  -2 28.9539 54.5874   3
  15   2  -2 67.7132 57.5349   3
  14  -2  -2 265.019 64.3729   3
 -14   2   2 211.580 56.1962   4
  14   2  -2 347.877 67.8178   3
  13  -2  -2 124.227 50.9484   3
 -13  -2   2 90.3409 42.9255   4
 -13   2   2 94.7453 47.6129   4
  13   2  -2 -46.438 46.6023   3
  12  -2  -2 619.682 79.5834   3
  12  -2  -2 410.409 78.4720   2
 -12  -2   2 427.298 59.3839   4
 -12   2   2 452.216 64.6220   4
  12   2  -2 400.007 65.4847   3
  11  -2  -2 144.295 48.4330   3
 -11  -2   2 70.6297 40.7137   4
  11  -2  -2 112.154 40.2244   2
  11   2  -2 134.961 47.0210   3
 -11   2   2 97.2690 41.5176   1
 -11   2   2 55.6770 43.2080   4
  10  -2  -2 1211.83 85.0692   3
 -10  -2   2 979.336 75.3591   4
  10  -2  -2 1069.11 71.9879   2
  10  -2  -2 996.100 66.0458   5
 -10   2   2 1013.57 77.1936   4
 -10   2   2 966.687 69.3498   1
  10   2  -2 803.304 80.3326   2
  10   2  -2 979.642 78.9096   3
  -9  -2   2 16.5121 31.5164   4
   9  -2  -2 3.31102 18.5481   1
   9  -2  -2 41.6740 29.5680   2
   9  -2  -2 33.5916 24.7353   5
   9  -2  -2 24.2119 35.9005   3
  -9  -2   2 1.04856 21.8092   1
   9   2  -2 17.4818 21.0661   2
   9   2  -2 -7.4258 30.8707   3
  -9   2   2 31.1772 26.9636   1
  -9   2   2 -5.2457 29.5959   4
   8  -2  -2 1247.41 64.3314   5
   8  -2  -2 1217.69 78.7024   3
   8  -2  -2 1284.79 69.8962   2
   8  -2  -2 1294.33 58.8012   1
  -8  -2   2 1292.13 72.3910   4
  -8  -2   2 1266.03 63.8506   1
  -8   2   2 1260.82 69.4050   1
   8   2  -2 1298.35 62.2527   2
   8   2  -2 1324.25 77.1710   3
  -8   2   2 1289.19 76.7246   4
   7  -2  -2 -11.566 22.7898   2
   7  -2  -2 28.1666 29.1204   3
   7  -2  -2 16.1380 20.2218   5
  -7  -2   2 -3.9506 17.8061   1
  -7  -2   2 -2.7530 22.2545   4
   7  -2  -2 12.2805 18.5625   1
  -7   2   2 10.8158 26.1473   4
   7   2  -2 16.2712 17.1408   2
   7   2  -2 17.3961 13.0085   5
   7   2  -2 4.04945 25.2836   3
  -7   2   2 0.02053 21.6515   1
   6  -2  -2 1874.01 74.8733   5
   6  -2  -2 1769.65 76.7984   2
   6  -2  -2 1776.38 85.5117   3
  -6  -2   2 1807.27 72.9360   1
  -6  -2   2 1874.48 80.2541   4
   6  -2  -2 1709.72 73.0200   1
   6   2  -2 1678.76 83.8312   3
  -6   2   2 1811.44 78.9078   1
  -6   2   2 1639.49 82.7025   4
   6   2  -2 1716.14 62.9304   5
   6   2  -2 1696.59 67.8322   2
  -5  -2   2 238.262 33.4022   4
   5  -2  -2 207.183 25.8860   1
   5  -2  -2 184.207 26.1066   2
   5  -2  -2 160.545 31.6700   3
  -5  -2   2 199.982 25.5684   1
   5  -2  -2 199.086 25.4275   5
   5   2  -2 190.603 24.1335   2
   5   2  -2 188.940 12.1416   1
   5   2  -2 190.809 18.6930   5
  -5   2   2 253.707 34.9062   4
  -5   2   2 216.237 30.7619   1
   5   2  -2 192.896 12.0622   1
   5   2  -2 195.325 30.8759   3
   4  -2  -2 1188.50 61.0456   3
   4  -2  -2 1128.78 52.9746   1
   4  -2  -2 1179.94 54.7998   2
   4  -2  -2 1125.20 53.7595   5
  -4  -2   2 1160.48 53.6028   1
  -4  -2   2 1196.31 57.3906   4
   4   2  -2 1145.40 44.7222   2
   4   2  -2 1104.14 57.2696   3
  -4   2   2 1192.86 60.4646   4
   4   2  -2 1131.20 41.7851   5
   4   2  -2 1133.75 43.2803   1
  -4   2   2 1220.74 59.1844   1
   3  -2  -2 198.210 27.9179   3
  -3  -2   2 183.878 23.8588   1
   3  -2  -2 230.620 28.0460   5
  -3   2   2 165.477 27.5351   4
   3   2  -2 149.026 24.2040   3
  -3   2   2 201.046 26.6854   1
   3   2  -2 171.564 17.9631   5
   2  -2  -2 841.577 43.3561   5
  -2  -2   2 805.031 33.4723   2
  -2  -2   2 871.758 42.4985   1
   2  -2  -2 844.218 45.9875   3
   2   2  -2 850.119 44.8103   3
   2   2  -2 816.602 38.2919   5
  -2   2   2 855.478 44.7606   1
  -2   2   2 868.973 44.4091   4
  -1  -2   2 14.0637 13.4755   2
   1  -2  -2 10.0339 19.7612   3
   1  -2  -2 28.0147 18.0805   5
  -1  -2   2 -2.0326 16.8713   1
  -1   2   2 -1.1220 17.7022   1
  -1   2   2 23.4628 15.5486   4
   0  -2   2 7914.05 244.602   2
   0  -2  -2 7762.78 247.194   5
   0  -2   2 7643.65 245.950   1
   0   2   2 7928.73 246.904   2
   0   2   2 7801.79 243.355   1
   0   2  -2 7761.02 245.847   4
   1  -2   2 145.172 22.7533   3
   1  -2   2 196.005 24.2986   2
  -1  -2  -2 220.185 28.0011   5
   1  -2   2 195.945 28.8961   1
   1   2   2 193.190 26.4718   2
   1   2   2 140.386 18.6738   1
  -1   2  -2 153.712 22.6011   4
   2  -2   2 753.058 47.7893   2
   2  -2   2 856.604 46.4560   1
   2  -2   2 815.433 47.7793   3
  -2  -2  -2 846.494 33.8139   4
  -2   2  -2 841.773 45.1458   4
   2   2   2 776.186 46.2654   2
   2   2   2 849.516 45.5352   3
   3  -2   2 33.2210 23.2466   2
   3  -2   2 15.6527 23.8050   3
  -3  -2  -2 9.32099 13.4055   4
   3  -2   2 31.2200 19.4983   1
  -3  -2  -2 23.9795 10.5467   1
  -3   2  -2 17.2487 22.8326   4
   3   2   2 -5.7811 19.1886   2
   3   2   2 -2.0652 21.1812   3
   4  -2   2 4178.63 150.028   3
  -4  -2  -2 4030.45 131.649   1
   4  -2   2 4199.57 147.207   2
   4  -2   2 4078.12 138.998   1
  -4  -2  -2 4094.50 136.300   4
  -4   2  -2 4019.72 142.216   1
  -4   2  -2 4076.80 144.486   4
   4   2   2 4049.35 146.484   3
   4   2   2 4252.59 144.784   2
   5  -2   2 48.8695 18.5506   1
  -5  -2  -2 51.8936 18.9482   4
   5  -2   2 2.45055 23.5855   2
  -5  -2  -2 56.1702 14.3097   1
   5  -2   2 64.8200 29.2231   3
   5   2   2 64.4899 23.1421   2
   5   2   2 47.3405 26.6807   3
  -5   2  -2 61.2572 22.9107   1
  -5   2  -2 40.1321 26.6127   4
  -6  -2  -2 3172.19 109.389   1
   6  -2   2 3066.94 130.610   3
  -6  -2  -2 3175.53 116.333   4
   6  -2   2 3239.88 126.621   2
   6  -2   2 3214.91 111.495   1
  -6   2  -2 3000.44 122.481   4
  -6   2  -2 3123.21 120.457   1
   6   2   2 3338.06 123.760   2
   6   2   2 3298.99 130.069   3
   7  -2   2 33.2992 30.6513   2
  -7  -2  -2 -8.4665 15.7653   1
   7  -2   2 -11.398 14.5879   1
  -7  -2  -2 33.0533 22.3094   4
   7  -2   2 29.5518 32.0553   3
   7   2   2 21.1394 32.2710   3
  -7   2  -2 -5.3559 21.8067   1
  -7   2  -2 6.30085 23.6416   4
   7   2   2 75.2732 29.3666   2
  -8  -2  -2 1646.95 79.0433   4
   8  -2   2 1510.53 93.2072   3
   8  -2   2 1623.10 87.8119   2
  -8   2  -2 1595.57 80.7493   1
   8   2   2 1624.74 92.1687   3
  -8   2  -2 1689.32 85.1873   4
   8   2   2 1581.99 84.2834   2
   9  -2   2 88.2031 36.7146   2
   9  -2   2 19.7582 38.6326   3
  -9  -2  -2 47.5350 28.7254   4
  -9   2  -2 73.9945 34.1491   4
   9   2   2 -10.596 30.3503   2
   9   2   2 6.43928 36.3143   3
  -9   2  -2 58.3018 30.3268   1
  10  -2   2 1054.25 88.1167   3
  10  -2   2 1238.06 84.1073   2
  10   2   2 1070.05 86.6194   3
  10   2   2 987.097 77.7370   2
 -10   2  -2 1055.29 76.5406   4
  11  -2   2 54.6089 43.4868   2
  11  -2   2 137.257 55.3922   3
 -11   2  -2 100.386 43.7074   4
  11   2   2 96.7700 49.0110   3
  11   2   2 114.154 72.3658   2
  12  -2   2 461.989 68.2474   2
  12  -2   2 357.319 66.7994   3
  12   2   2 615.306 88.2332   3
 -12   2  -2 521.333 71.5566   4
  13  -2   2 46.9583 57.8785   3
  13   2   2 97.4861 52.4938   3
  14  -2   2 347.175 71.2452   3
  14   2   2 417.644 75.3229   3
  15  -3  -2 53.0294 53.9335   3
 -15   3   2 9.87442 50.0336   4
  15   3  -2 77.6518 62.5532   3
  14  -3  -2 278.167 67.2757   3
  14   3  -2 424.012 73.8449   3
 -14   3   2 343.052 64.4012   4
  13  -3  -2 121.986 55.3494   3
  13   3  -2 199.346 55.7316   3
 -13   3   2 220.264 59.9287   4
 -12  -3   2 296.831 51.2993   4
  12  -3  -2 357.946 54.0384   2
  12  -3  -2 239.728 57.1916   3
 -12   3   2 366.146 58.9679   4
  12   3  -2 234.781 55.2190   3
  11  -3  -2 628.019 68.6281   2
  11  -3  -2 632.589 76.9744   3
 -11  -3   2 657.159 61.3912   4
 -11   3   2 562.219 63.7070   1
 -11   3   2 524.889 69.0422   4
  11   3  -2 570.720 71.2203   3
  10  -3  -2 119.146 35.7668   2
  10  -3  -2 78.2756 32.4720   5
 -10  -3   2 107.391 35.6645   4
  10  -3  -2 95.4693 44.4526   3
 -10   3   2 119.232 36.5423   1
  10   3  -2 80.9981 40.1781   3
 -10   3   2 79.2564 42.0917   4
   9  -3  -2 28.9897 31.3533   2
  -9  -3   2 -2.7597 28.7902   4
   9  -3  -2 -7.2319 34.2060   3
   9  -3  -2 25.9065 21.4044   1
   9  -3  -2 3.02541 25.6108   5
   9   3  -2 28.3620 22.8153   2
   9   3  -2 25.3802 32.7632   3
  -9   3   2 -12.917 30.9509   4
  -9   3   2 24.2122 29.5024   1
   8  -3  -2 354.564 48.7920   2
   8  -3  -2 354.394 43.4107   5
   8  -3  -2 444.226 39.3091   1
   8  -3  -2 464.833 60.7699   3
  -8  -3   2 428.649 50.0842   4
  -8  -3   2 343.872 36.9521   1
  -8   3   2 329.711 45.8584   1
   8   3  -2 399.567 49.8681   3
  -8   3   2 338.845 46.6045   4
   8   3  -2 356.842 36.3783   2
   7  -3  -2 523.065 43.7025   5
  -7  -3   2 456.242 42.9292   4
   7  -3  -2 334.167 49.3689   3
   7  -3  -2 414.315 40.3056   1
   7  -3  -2 530.859 48.6704   2
  -7  -3   2 545.715 38.5849   1
   7   3  -2 492.033 46.5052   3
  -7   3   2 444.083 46.9188   1
  -7   3   2 446.960 50.8217   4
   7   3  -2 459.982 34.5808   2
   6  -3  -2 36.8737 20.0386   5
   6  -3  -2 47.2968 27.0890   3
   6  -3  -2 40.0358 25.3591   2
  -6  -3   2 15.9193 24.0046   4
  -6  -3   2 40.7056 19.5778   1
   6  -3  -2 39.9715 21.7012   1
   6   3  -2 36.2243 14.9579   2
  -6   3   2 39.2500 24.7168   1
  -6   3   2 7.95308 25.8778   4
   6   3  -2 15.5662 25.8220   3
   5  -3  -2 383.979 42.8252   2
   5  -3  -2 435.145 44.9450   3
  -5  -3   2 400.858 34.3535   1
  -5  -3   2 386.868 40.7198   4
   5  -3  -2 396.722 38.0001   5
   5  -3  -2 422.288 38.5355   1
   5   3  -2 388.307 17.8626   5
  -5   3   2 317.234 42.5772   4
   5   3  -2 387.001 38.1107   3
   5   3  -2 406.370 25.5326   2
  -5   3   2 441.571 38.8985   1
   4  -3  -2 37.5152 19.7739   5
   4  -3  -2 92.3418 24.6394   1
   4  -3  -2 78.6595 26.2982   3
  -4  -3   2 76.0001 18.8908   1
   4   3  -2 54.4298 7.31662   1
  -4   3   2 18.2300 24.8774   4
   4   3  -2 56.0744 7.47300   1
  -4   3   2 89.0391 25.4093   1
   4   3  -2 54.9152 10.5797   2
   4   3  -2 54.4088 7.01229   5
   4   3  -2 53.1075 22.0798   3
   3  -3  -2 334.748 36.8612   5
   3  -3  -2 258.374 30.7133   3
  -3  -3   2 225.907 28.2974   1
  -3   3   2 282.151 33.7765   1
  -3   3   2 196.415 30.1409   4
   3   3  -2 235.184 28.6358   3
   3   3  -2 238.081 18.5875   5
   2  -3  -2 1594.87 65.0931   3
  -2  -3   2 1530.68 53.3711   2
  -2  -3   2 1501.19 60.6141   1
   2  -3  -2 1536.25 64.6028   5
   2   3  -2 1499.81 61.4656   3
  -2   3   2 1526.31 66.9228   1
  -2   3   2 1638.85 64.5295   4
   1  -3  -2 28.6656 20.1563   3
  -1  -3   2 15.6080 17.7405   1
  -1  -3   2 4.33917 13.6243   2
   1  -3  -2 25.6932 20.3457   5
  -1   3   2 33.4033 18.9710   1
  -1   3   2 9.90498 15.7493   4
   1   3  -2 8.15715 20.9970   4
   0  -3   2 395.956 32.6862   2
   0  -3  -2 388.023 33.7604   5
   0  -3   2 389.446 33.7606   1
   0   3  -2 386.089 29.1375   4
   0   3   2 417.105 23.0707   4
   0   3   2 371.788 28.8708   1
   0   3   2 375.224 33.1730   2
   1  -3   2 1268.77 54.5896   1
  -1  -3  -2 1171.94 56.0671   5
   1  -3   2 1270.90 54.5933   2
   1  -3   2 1169.50 51.6148   3
   1   3   2 969.167 44.0819   4
  -1   3  -2 1109.64 54.1877   4
   1   3   2 1171.84 41.9446   1
   1   3   2 1196.87 54.8584   2
   2  -3   2 1407.95 61.6047   3
   2  -3   2 1457.52 60.7077   5
   2  -3   2 1316.13 62.4803   1
  -2  -3  -2 1391.43 62.2304   5
   2  -3   2 1373.42 63.3026   2
  -2  -3  -2 1364.79 45.9059   4
   2   3   2 1429.57 59.9800   3
  -2   3  -2 1383.03 62.0763   4
   2   3   2 1257.88 60.8129   2
   3  -3   2 967.806 51.6519   1
  -3  -3  -2 986.354 38.3015   4
  -3  -3  -2 954.369 51.7276   5
   3  -3   2 1023.75 56.0727   2
   3  -3   2 997.080 55.1959   3
   3   3   2 996.508 51.5332   3
   3   3   2 930.307 50.8014   2
  -3   3  -2 951.250 52.8291   4
  -4  -3  -2 106.430 16.5239   4
   4  -3   2 151.508 29.4752   2
   4  -3   2 125.428 30.6090   3
   4  -3   2 121.850 24.2868   1
  -4  -3  -2 129.883 13.6428   1
   4   3   2 129.665 28.8263   3
  -4   3  -2 126.285 28.1953   4
  -4   3  -2 119.221 26.3521   1
   4   3   2 125.185 23.6803   2
  -5  -3  -2 514.995 35.1890   4
   5  -3   2 559.151 40.3219   1
  -5  -3  -2 476.759 25.3406   1
   5  -3   2 585.424 51.5088   3
   5  -3   2 521.771 47.3139   2
   5   3   2 530.510 45.9675   3
  -5   3  -2 457.651 43.5522   1
  -5   3  -2 525.939 45.2377   4
   5   3   2 599.445 45.3252   2
   6  -3   2 824.814 59.5710   2
  -6  -3  -2 870.455 39.0378   1
   6  -3   2 780.512 62.9732   3
  -6  -3  -2 927.735 47.1499   4
   6  -3   2 913.548 49.3577   1
   6   3   2 869.309 59.4898   3
   6   3   2 890.106 56.8976   2
  -6   3  -2 886.246 56.1680   1
  -6   3  -2 1028.54 62.8505   4
  -7  -3  -2 182.150 28.1477   4
  -7  -3  -2 157.137 20.0157   1
   7  -3   2 185.706 38.9078   2
   7  -3   2 201.476 26.6197   1
   7  -3   2 250.169 42.4005   3
   7   3   2 171.447 37.5589   3
  -7   3  -2 199.141 33.1872   1
   7   3   2 163.728 33.4480   2
  -7   3  -2 196.303 35.2130   4
  -8  -3  -2 358.918 42.6988   4
   8  -3   2 341.660 51.3384   3
   8  -3   2 310.785 44.9683   2
   8   3   2 356.433 50.3309   2
   8   3   2 277.828 47.1190   3
  -8   3  -2 316.096 46.3320   1
  -8   3  -2 350.347 49.0890   4
   9  -3   2 318.264 50.9362   2
  -9  -3  -2 267.243 38.1555   4
   9  -3   2 193.035 50.4186   3
   9   3   2 167.091 44.6383   3
  -9   3  -2 243.837 41.3309   1
   9   3   2 243.837 40.9151   2
  -9   3  -2 279.760 44.8608   4
  10  -3   2 202.743 52.9504   3
  10  -3   2 293.662 54.3711   2
  10   3   2 286.251 53.6169   3
  10   3   2 248.768 44.2732   2
 -10   3  -2 132.563 41.7671   4
  11  -3   2 476.119 64.1895   2
  11  -3   2 706.405 82.3024   3
 -11   3  -2 575.143 65.8250   4
  11   3   2 509.367 73.2934   3
  12  -3   2 98.7311 52.6997   3
  12  -3   2 160.338 54.3065   2
  12   3   2 185.346 54.3922   3
 -12   3  -2 224.162 54.4198   4
  13  -3   2 48.3267 44.2567   2
  13  -3   2 28.4120 50.8234   3
  13   3   2 -13.823 51.8611   3
  14  -3   2 234.841 64.0079   3
  14   3   2 103.664 60.7305   3
  14  -4  -2 115.370 56.5826   3
 -14   4   2 112.985 52.8681   4
  14   4  -2 104.767 57.0449   3
  13  -4  -2 268.290 60.1935   3
  13   4  -2 188.873 54.9839   3
 -13   4   2 285.444 59.4024   4
  12  -4  -2 271.337 60.6549   3
  12  -4  -2 392.626 56.6660   2
 -12  -4   2 357.378 60.8517   4
  12   4  -2 256.129 60.9330   3
 -12   4   2 364.638 61.6839   4
  11  -4  -2 296.231 50.3824   2
  11  -4  -2 402.498 62.2875   3
  11  -4  -2 304.953 52.7875   5
 -11  -4   2 319.492 50.0942   4
 -11   4   2 390.671 57.7999   4
 -11   4   2 441.167 59.4543   1
  11   4  -2 404.724 59.1760   3
 -10  -4   2 727.249 64.4397   4
  10  -4  -2 765.839 76.7004   3
  10  -4  -2 605.834 61.8392   2
  10  -4  -2 654.480 60.8005   5
 -10   4   2 613.211 68.6152   4
 -10   4   2 696.519 65.0633   1
  10   4  -2 644.587 68.1904   3
  -9  -4   2 49.1849 31.2286   4
   9  -4  -2 -22.867 32.5183   3
   9  -4  -2 -27.383 25.8728   5
   9  -4  -2 -10.110 30.2202   2
   9  -4  -2 26.1157 23.1102   1
  -9   4   2 35.5785 30.9688   1
   9   4  -2 -6.5927 29.9644   3
  -9   4   2 -6.2053 31.7408   4
  -8  -4   2 727.289 53.2952   4
   8  -4  -2 839.570 67.0310   3
   8  -4  -2 750.265 56.1744   5
   8  -4  -2 729.022 57.4042   2
   8  -4  -2 792.176 50.9315   1
  -8  -4   2 714.477 46.1378   1
  -8   4   2 826.563 69.6803   4
  -8   4   2 721.547 59.3176   1
   8   4  -2 777.249 42.8446   2
   8   4  -2 720.884 58.1560   3
   7  -4  -2 708.287 59.1479   3
  -7  -4   2 738.450 44.1019   1
   7  -4  -2 717.281 53.7788   2
   7  -4  -2 697.146 50.4991   1
   7  -4  -2 760.114 53.3971   5
  -7  -4   2 643.906 48.4488   4
   7   4  -2 719.600 53.6283   3
  -7   4   2 680.798 51.4413   1
  -7   4   2 743.771 60.1212   4
   7   4  -2 682.339 37.3567   2
  -6  -4   2 176.460 24.2037   1
   6  -4  -2 161.479 27.5935   1
   6  -4  -2 280.803 34.2844   5
  -6  -4   2 201.752 31.4213   4
   6  -4  -2 241.722 37.4636   3
   6  -4  -2 206.929 31.3995   2
  -6   4   2 173.300 35.1793   4
   6   4  -2 200.523 21.4144   2
  -6   4   2 203.104 34.3827   1
   6   4  -2 217.202 31.5121   3
  -5  -4   2 150.761 27.1736   4
   5  -4  -2 179.032 29.5719   2
   5  -4  -2 170.630 32.9956   3
   5  -4  -2 191.678 29.7258   1
   5  -4  -2 163.306 28.4908   5
  -5  -4   2 185.829 27.4963   1
   5   4  -2 159.683 28.4217   3
  -5   4   2 156.920 31.6139   4
   5   4  -2 228.647 17.5402   2
  -5   4   2 188.386 30.1260   1
   4  -4  -2 791.208 52.2129   3
  -4  -4   2 884.802 40.6943   1
   4  -4  -2 773.853 52.6395   1
   4  -4  -2 792.845 47.1644   5
   4   4  -2 821.146 47.6012   3
  -4   4   2 764.288 50.3608   1
  -4   4   2 787.510 51.8227   4
   3  -4  -2 49.3134 22.8347   1
   3  -4  -2 51.6409 25.0658   3
   3  -4  -2 30.2865 21.4782   5
  -3  -4   2 30.2926 16.2301   1
  -3   4   2 11.7502 23.4126   1
   3   4  -2 18.9005 17.7801   3
  -3   4   2 23.3168 23.8832   4
   2  -4  -2 1163.16 54.0006   3
  -2  -4   2 1101.11 41.3069   2
   2  -4  -2 1202.93 55.9080   5
  -2  -4   2 1194.63 51.0760   1
  -2   4   2 1152.42 56.0852   1
  -2   4   2 1158.04 55.0052   4
   2   4  -2 1139.02 49.9505   3
  -1  -4   2 19.2737 18.6455   1
   1  -4  -2 20.7768 21.3412   5
  -1  -4   2 13.4066 14.6467   2
   1  -4  -2 22.4562 21.1529   3
  -1   4   2 38.7930 22.2131   1
  -1   4   2 26.0467 18.8503   4
   1   4  -2 -3.0509 20.9799   4
   0  -4   2 11.6299 16.8108   2
   0  -4   2 11.3181 20.9432   1
   0  -4   2 24.9828 19.7208   5
   0  -4  -2 36.3747 21.1859   5
   0   4  -2 7.90440 20.7772   4
   0   4   2 26.0582 17.2800   1
   0   4   2 48.0333 13.1882   4
   1  -4   2 308.765 29.9060   3
  -1  -4  -2 230.743 31.6139   5
   1  -4   2 290.940 35.2170   5
   1  -4   2 288.533 34.2623   2
   1  -4   2 361.746 36.7767   1
   1   4   2 281.561 21.0918   1
  -1   4  -2 319.080 36.2500   4
   1   4   2 317.515 15.4859   4
   1   4   2 321.539 37.3199   2
   2  -4   2 3882.47 132.038   5
   2  -4   2 3865.56 132.293   2
  -2  -4  -2 3584.53 127.347   5
   2  -4   2 3797.62 130.598   1
   2  -4   2 3657.71 129.239   3
   2   4   2 3806.41 128.338   3
   2   4   2 3597.11 129.047   2
  -2   4  -2 3542.32 130.836   4
   3  -4   2 207.799 30.2504   3
   3  -4   2 259.449 33.6393   1
   3  -4   2 218.734 31.0214   5
  -3  -4  -2 206.775 15.1666   4
   3  -4   2 202.401 31.4652   2
  -3  -4  -2 206.233 26.4091   5
  -3   4  -2 279.405 36.0207   4
   3   4   2 181.447 26.2870   3
   3   4   2 212.664 27.1081   2
   4  -4   2 2386.11 93.9818   1
  -4  -4  -2 2434.37 81.1932   4
   4  -4   2 2454.55 100.143   5
  -4  -4  -2 2317.38 91.4211   5
   4  -4   2 2293.78 99.1245   3
   4  -4   2 2275.29 98.6625   2
  -4   4  -2 2481.35 98.8604   4
  -4   4  -2 2328.01 97.1106   1
   4   4   2 2434.10 95.9705   3
   4   4   2 2461.78 95.1138   2
   5  -4   2 700.250 47.2155   1
   5  -4   2 523.697 51.8256   3
   5  -4   2 670.768 51.9071   2
  -5  -4  -2 708.615 45.5783   5
   5  -4   2 615.260 48.8577   5
  -5  -4  -2 589.051 23.4246   1
  -5  -4  -2 632.338 34.5648   4
  -5   4  -2 572.084 48.8283   4
  -5   4  -2 611.786 48.5547   1
   5   4   2 635.823 46.8552   2
   5   4   2 610.045 46.9237   3
  -6  -4  -2 439.411 33.3659   4
  -6  -4  -2 454.647 23.3728   1
   6  -4   2 513.417 51.3576   2
   6  -4   2 521.382 43.0885   1
   6  -4   2 514.766 53.5153   3
  -6   4  -2 449.999 52.4133   4
   6   4   2 396.715 42.6856   2
  -6   4  -2 471.347 47.1254   1
   6   4   2 335.735 44.6451   3
   7  -4   2 215.394 30.1257   1
   7  -4   2 190.924 37.2665   2
   7  -4   2 167.543 40.4536   3
  -7  -4  -2 196.824 26.7288   4
   7   4   2 192.443 32.5313   2
   7   4   2 233.100 38.9989   3
  -7   4  -2 248.952 37.4731   1
  -7   4  -2 181.872 37.2042   4
  -8  -4  -2 1047.94 58.2601   4
   8  -4   2 971.052 73.6703   2
   8  -4   2 1202.11 82.0415   3
   8  -4   2 1210.17 59.4253   1
   8   4   2 1017.28 74.0756   3
  -8   4  -2 1041.25 70.7011   1
   8   4   2 1059.23 68.8043   2
  -8   4  -2 1159.21 75.0583   4
   9  -4   2 -7.9410 35.4904   3
   9  -4   2 35.5568 35.0647   2
   9   4   2 -17.799 37.8146   3
  -9   4  -2 -11.025 30.6220   1
   9   4   2 0.46403 29.5846   2
  -9   4  -2 70.0930 38.2865   4
  10  -4   2 202.675 51.2047   3
  10  -4   2 307.596 55.7732   2
 -10   4  -2 273.752 52.1116   4
  10   4   2 295.004 53.0074   3
  10   4   2 273.443 52.0957   2
 -10   4  -2 279.288 48.1957   1
  11  -4   2 530.922 76.6810   3
  11  -4   2 389.731 60.3987   2
  11   4   2 374.134 60.7158   3
 -11   4  -2 392.651 57.7014   4
  12  -4   2 93.2672 52.9506   3
  12  -4   2 105.387 51.6017   2
 -12   4  -2 102.896 46.9651   4
  12   4   2 64.2106 48.0430   3
  13  -4   2 149.962 56.7523   3
  13  -4   2 33.2889 45.9233   2
 -13   4  -2 87.2753 55.6044   4
  13   4   2 41.3741 55.8052   3
  14  -4   2 190.994 67.1653   3
  14   4   2 153.275 60.5077   3
  14  -5  -2 126.905 56.9221   3
  14   5  -2 31.6990 52.2887   3
 -14   5   2 34.4562 55.8761   4
  13  -5  -2 111.760 54.9336   3
  13  -5  -2 209.997 53.8829   2
  13   5  -2 168.809 53.9848   3
 -13   5   2 188.814 54.9817   4
  12  -5  -2 56.9259 43.9055   2
  12  -5  -2 68.9960 47.8756   3
  12   5  -2 41.0146 47.0874   3
 -12   5   2 51.9579 50.3435   4
 -12   5   2 45.6873 39.4014   1
  11  -5  -2 1016.51 88.8471   3
  11  -5  -2 948.450 82.4292   2
 -11  -5   2 994.424 74.7916   4
  11  -5  -2 902.075 77.2775   5
 -11   5   2 1004.47 85.1706   4
  11   5  -2 889.516 80.0953   3
 -11   5   2 973.606 79.8263   1
  10  -5  -2 168.314 32.8280   1
  10  -5  -2 88.2207 40.9953   2
  10  -5  -2 132.146 35.4080   5
 -10  -5   2 93.4715 37.9269   4
  10  -5  -2 135.907 46.8444   3
 -10   5   2 172.173 46.7122   4
 -10   5   2 89.1596 36.6761   1
  10   5  -2 83.0148 37.5964   3
   9  -5  -2 308.272 44.9253   2
  -9  -5   2 531.203 53.1938   4
   9  -5  -2 354.045 54.1982   3
   9  -5  -2 379.496 47.5979   5
   9  -5  -2 420.979 46.4909   1
  -9   5   2 375.726 54.9509   1
   9   5  -2 317.061 49.8652   3
  -9   5   2 419.454 59.0108   4
  -8  -5   2 57.5421 24.8671   1
   8  -5  -2 46.2506 29.2638   5
   8  -5  -2 121.938 30.1503   1
   8  -5  -2 34.2060 32.7005   2
  -8  -5   2 55.0467 28.0226   4
   8  -5  -2 28.7689 33.5212   3
  -8   5   2 96.4104 32.6229   1
  -8   5   2 121.662 37.6581   4
   8   5  -2 36.2602 30.0059   3
   8   5  -2 93.3673 18.7679   2
  -7  -5   2 1361.82 67.3906   4
   7  -5  -2 1349.01 75.4361   2
   7  -5  -2 1274.33 69.5602   5
   7  -5  -2 1185.33 75.0088   3
  -7  -5   2 1167.89 56.4402   1
   7  -5  -2 1253.00 67.2365   1
   7   5  -2 1142.44 48.5877   2
   7   5  -2 1185.93 69.6250   3
  -7   5   2 1246.76 75.8892   4
  -7   5   2 1286.70 70.8834   1
   6  -5  -2 34.7577 25.4182   5
  -6  -5   2 34.8849 17.3163   1
  -6  -5   2 27.9419 21.0260   4
   6  -5  -2 26.9635 26.1483   2
   6  -5  -2 -19.207 25.5949   3
   6  -5  -2 26.9771 24.4849   1
  -6   5   2 -6.7280 26.8397   4
  -6   5   2 24.7019 26.8179   1
   6   5  -2 38.1322 10.5633   2
   6   5  -2 43.6944 24.1972   3
   5  -5  -2 2014.40 90.0280   5
   5  -5  -2 2128.63 93.6783   3
   5  -5  -2 2160.58 91.2243   1
  -5  -5   2 2144.65 77.4767   1
   5  -5  -2 2067.55 91.1418   2
  -5   5   2 2135.36 94.5748   4
   5   5  -2 2221.09 87.4394   3
  -5   5   2 2122.24 92.2133   1
   4  -5  -2 7.09643 21.6642   5
  -4  -5   2 4.58135 14.1761   1
   4  -5  -2 9.47508 25.0640   1
   4  -5  -2 -17.194 25.7359   3
   4   5  -2 -22.145 17.8153   3
  -4   5   2 20.5454 24.8356   4
  -4   5   2 -3.6470 23.0031   1
  -3  -5   2 3171.00 105.995   1
   3  -5  -2 3109.57 114.859   1
   3  -5  -2 3077.33 113.665   3
   3  -5  -2 2968.61 113.900   5
   3   5  -2 3051.97 106.492   3
  -3   5   2 3105.65 117.396   1
  -3   5   2 3098.05 115.031   4
  -2  -5   2 464.212 24.7448   2
   2  -5  -2 479.938 35.7375   3
   2  -5  -2 513.165 40.9648   5
  -2  -5   2 484.242 35.0779   1
   2   5  -2 445.052 30.8808   3
  -2   5   2 416.215 43.9972   1
  -2   5   2 469.483 37.3464   4
  -1  -5   2 1464.79 55.7841   2
  -1  -5   2 1466.75 63.4805   1
  -1  -5   2 1406.69 58.9983   5
   1  -5  -2 1482.92 61.4218   3
   1  -5  -2 1461.92 64.8023   5
  -1   5   2 1501.11 62.8859   1
  -1   5   2 1427.74 59.8425   4
   1   5  -2 1374.90 63.3038   4
   0  -5   2 57.2796 23.2045   5
   0  -5   2 96.7261 20.3650   2
   0  -5   2 89.6808 26.3099   1
   0  -5  -2 135.363 24.5544   5
   0   5  -2 68.6087 23.7834   4
   0   5   2 103.734 15.9206   4
   0   5   2 61.3798 18.6950   1
   1  -5   2 1350.02 62.8344   1
   1  -5   2 1337.02 56.8352   3
  -1  -5  -2 1323.75 58.3652   5
   1  -5   2 1412.17 60.6718   2
   1  -5   2 1319.12 61.5837   5
   1   5   2 1277.00 47.7318   1
   1   5   2 1240.52 44.2589   4
  -1   5  -2 1293.85 62.2247   4
   1   5   2 1338.74 58.1798   2
  -2  -5  -2 44.2524 19.2882   5
   2  -5   2 29.7335 23.2512   2
   2  -5   2 18.7986 23.1125   1
   2  -5   2 60.6727 25.6280   5
   2  -5   2 37.0846 22.8033   3
  -2   5  -2 36.5172 25.0574   4
   2   5   2 42.9921 20.3676   2
   3  -5   2 5246.84 182.024   2
   3  -5   2 5414.64 182.411   3
  -3  -5  -2 5095.29 174.886   5
   3  -5   2 5269.39 180.781   1
   3  -5   2 5202.32 181.717   5
  -3   5  -2 5298.62 182.039   4
   3   5   2 5281.06 177.791   2
   3   5   2 5272.78 176.950   3
  -4  -5  -2 5.20152 9.10003   4
  -4  -5  -2 -9.7121 17.9347   5
   4  -5   2 5.87108 20.9092   1
   4  -5   2 -8.5571 24.9476   2
   4  -5   2 27.8319 24.6171   5
   4  -5   2 24.1106 25.5037   3
   4   5   2 -7.4745 21.8890   2
   4   5   2 7.40750 19.3021   3
  -4   5  -2 -7.9009 23.9000   4
   5  -5   2 1000.50 58.7727   1
   5  -5   2 985.958 64.2261   2
  -5  -5  -2 1050.06 43.5946   4
   5  -5   2 1082.30 66.2752   3
  -5  -5  -2 1084.31 53.9611   5
   5  -5   2 1089.98 63.2643   5
   5   5   2 1018.09 59.0099   3
  -5   5  -2 1050.87 63.8722   4
  -5   5  -2 1006.16 59.8976   1
   5   5   2 976.974 57.2673   2
  -6  -5  -2 11.5287 14.8343   4
   6  -5   2 9.24765 26.2319   2
   6  -5   2 8.68957 28.4600   5
  -6  -5  -2 11.2698 5.98447   1
   6  -5   2 68.1862 25.1208   1
   6  -5   2 63.5538 31.0050   3
  -6  -5  -2 -4.3286 18.4552   5
  -6   5  -2 25.0218 27.0064   4
   6   5   2 40.8114 26.2557   3
   6   5   2 -4.6101 23.2439   2
  -6   5  -2 -19.458 21.6923   1
   7  -5   2 1206.15 77.0727   2
  -7  -5  -2 1302.88 57.6933   4
   7  -5   2 1215.01 66.6885   1
  -7  -5  -2 1223.03 62.9917   5
   7  -5   2 1181.69 79.4987   3
   7   5   2 1207.27 68.8900   2
  -7   5  -2 1271.94 75.9004   4
  -7   5  -2 1225.95 73.9720   1
   7   5   2 1251.58 73.0517   3
   8  -5   2 297.235 54.4097   3
  -8  -5  -2 327.005 48.7157   4
   8  -5   2 201.930 42.5311   2
   8  -5   2 325.469 43.5125   1
  -8   5  -2 296.252 44.8485   1
  -8   5  -2 272.642 44.2721   4
   8   5   2 293.046 40.2396   2
   8   5   2 215.288 41.0779   3
   9  -5   2 1067.01 79.9334   2
   9  -5   2 1234.74 88.8019   3
   9   5   2 1018.77 74.8908   2
  -9   5  -2 1004.28 82.7471   4
   9   5   2 1118.29 79.7657   3
  -9   5  -2 1022.68 77.1283   1
  10  -5   2 33.4104 46.8510   3
  10  -5   2 41.4294 43.9381   2
 -10   5  -2 46.9057 42.2504   4
 -10   5  -2 24.5079 36.6881   1
  10   5   2 15.4868 40.8185   3
  11  -5   2 661.743 78.0182   2
  11  -5   2 535.682 74.7610   3
 -11   5  -2 662.698 75.9101   4
  11   5   2 582.142 79.0226   3
  12  -5   2 20.2744 51.1452   2
  12  -5   2 161.308 56.8521   3
  12   5   2 101.962 55.9302   3
 -12   5  -2 97.9528 48.8509   4
  13  -5   2 102.602 51.6976   2
  13  -5   2 213.525 62.7133   3
 -13   5  -2 207.654 59.1663   4
  13   5   2 223.587 66.2784   3
  14  -5   2 86.9206 56.5814   3
  14   5   2 98.9501 57.0516   3
  14  -6  -2 115.208 55.3149   3
 -14   6   2 39.7056 57.4868   4
  14   6  -2 66.2676 52.4602   3
  13  -6  -2 174.935 59.1272   3
  13  -6  -2 155.333 52.7143   2
  13   6  -2 302.234 64.9137   3
 -13   6   2 186.344 55.3553   4
  12  -6  -2 108.962 50.4960   3
  12  -6  -2 232.143 53.2100   2
 -12   6   2 98.1573 44.6195   1
  12   6  -2 89.3674 46.2130   3
 -12   6   2 132.306 53.5948   4
  11  -6  -2 66.3920 47.7219   3
  11  -6  -2 88.5492 45.2616   2
  11  -6  -2 224.431 45.4569   5
 -11   6   2 126.191 41.7543   1
 -11   6   2 223.844 53.0327   4
  11   6  -2 138.868 47.1829   3
  10  -6  -2 156.879 41.3462   5
  10  -6  -2 169.715 49.6191   3
  10  -6  -2 137.764 42.6209   2
  10  -6  -2 163.804 35.4104   1
 -10  -6   2 139.504 38.3590   4
  10   6  -2 92.4303 43.5874   3
 -10   6   2 80.5434 42.6676   4
 -10   6   2 151.278 42.9379   1
   9  -6  -2 564.557 54.1357   1
  -9  -6   2 602.075 55.2195   4
   9  -6  -2 636.087 69.1475   3
   9  -6  -2 635.081 61.6310   2
   9  -6  -2 656.326 61.3959   5
  -9   6   2 545.280 61.5356   1
   9   6  -2 569.161 57.9840   3
  -9   6   2 738.940 69.3225   4
   8  -6  -2 364.991 47.5230   1
   8  -6  -2 195.226 43.4662   3
   8  -6  -2 265.024 38.6092   5
   8  -6  -2 235.455 43.0933   2
  -8  -6   2 276.369 38.4240   4
   8   6  -2 202.603 36.7147   3
  -8   6   2 215.622 39.3234   1
  -8   6   2 315.805 47.5756   4
   7  -6  -2 279.579 41.0177   2
   7  -6  -2 318.042 41.4766   1
  -7  -6   2 382.623 41.6739   4
   7  -6  -2 286.413 39.6786   5
  -7  -6   2 340.900 31.9966   1
   7  -6  -2 333.710 47.9744   3
  -7   6   2 373.124 50.6547   4
   7   6  -2 311.047 20.8151   2
   7   6  -2 346.092 44.4781   3
  -7   6   2 291.442 41.8889   1
   6  -6  -2 559.603 54.8966   2
   6  -6  -2 599.921 51.1355   5
  -6  -6   2 554.169 44.9426   4
  -6  -6   2 492.142 33.7821   1
   6  -6  -2 578.340 46.8300   1
   6  -6  -2 556.031 51.9042   3
  -6   6   2 596.049 50.4899   1
   6   6  -2 538.821 44.8502   3
  -6   6   2 614.400 54.1069   4
   5  -6  -2 19.8190 26.1449   3
   5  -6  -2 18.1345 23.7186   5
   5  -6  -2 36.4661 27.2282   2
  -5  -6   2 56.6594 16.2279   1
   5  -6  -2 17.7890 24.4968   1
  -5   6   2 35.7420 27.2011   4
  -5   6   2 66.2034 30.1678   1
   5   6  -2 75.0301 22.2138   3
   4  -6  -2 1363.07 68.3962   2
   4  -6  -2 1268.91 69.4891   3
  -4  -6   2 1374.97 55.1815   1
   4  -6  -2 1286.23 66.1665   5
   4  -6  -2 1279.46 69.7727   1
  -4   6   2 1256.12 67.6260   1
  -4   6   2 1386.26 69.8480   4
   4   6  -2 1326.19 57.5149   3
   3  -6  -2 50.9251 24.2945   3
  -3  -6   2 34.7323 6.45408   2
   3  -6  -2 52.6454 24.7791   5
  -3  -6   2 29.7658 17.3762   1
   3  -6  -2 54.3364 27.2176   1
  -3   6   2 56.4221 25.5924   1
   3   6  -2 17.8701 14.9316   3
  -3   6   2 17.9730 23.1842   4
  -2  -6   2 448.852 35.9233   1
   2  -6  -2 419.971 36.8413   3
  -2  -6   2 392.237 24.9712   2
   2  -6  -2 379.507 40.8009   5
  -2  -6   2 426.238 28.9562   5
  -2   6   2 473.236 40.2642   1
  -2   6   2 479.243 36.8447   4
   2   6  -2 440.428 27.9675   3
   2   6  -2 471.533 39.8086   4
  -1  -6   2 352.097 37.2873   1
  -1  -6   2 262.617 27.2748   2
  -1  -6   2 347.129 33.4814   5
   1  -6  -2 293.277 36.9216   5
   1  -6  -2 329.526 30.8085   3
  -1   6   2 295.212 28.5677   4
  -1   6   2 268.775 37.9272   1
   1   6  -2 311.294 35.3117   4
   0  -6  -2 387.070 32.1486   3
   0  -6  -2 301.040 35.4640   5
   0  -6   2 298.470 40.6458   1
   0  -6   2 311.054 34.3491   2
   0  -6   2 295.575 38.3056   5
   0   6  -2 261.011 31.4227   4
   0   6   2 310.719 26.0672   4
   0   6   2 322.925 32.7589   1
   1  -6   2 55.0088 21.9169   2
   1  -6   2 9.62566 17.5175   3
  -1  -6  -2 18.8568 19.7716   5
   1  -6   2 7.26601 21.9766   5
   1  -6   2 17.7000 23.7649   1
  -1   6  -2 30.6389 25.0164   4
   1   6   2 11.9346 9.92340   4
   2  -6   2 3451.24 128.260   5
   2  -6   2 3487.24 123.824   3
   2  -6   2 3538.95 128.033   1
  -2  -6  -2 3495.64 122.368   5
   2  -6   2 3526.44 127.678   2
  -2   6  -2 3373.16 127.908   4
   2   6   2 3464.71 122.377   2
   3  -6   2 76.3193 26.9067   2
   3  -6   2 20.2140 23.8844   1
   3  -6   2 21.1384 25.1827   3
   3  -6   2 0.37533 23.7114   5
  -3  -6  -2 23.9030 19.0883   5
   3   6   2 -1.5675 20.5138   2
   3   6   2 17.4656 19.2356   3
  -3   6  -2 4.65261 24.1339   4
   4  -6   2 93.5033 28.9359   1
   4  -6   2 207.907 33.6927   3
   4  -6   2 113.472 30.3420   2
  -4  -6  -2 171.872 23.6576   5
  -4  -6  -2 152.698 11.9149   4
   4  -6   2 168.767 32.5825   5
   4   6   2 113.364 26.1411   3
  -4   6  -2 186.535 33.5336   4
   4   6   2 198.633 28.4752   2
  -5  -6  -2 27.1207 18.3621   5
   5  -6   2 42.4100 26.9312   2
   5  -6   2 28.2133 24.5163   1
  -5  -6  -2 16.8506 10.6779   4
   5  -6   2 23.4944 25.7951   5
   5  -6   2 9.65855 26.6654   3
  -5   6  -2 11.7391 26.4550   4
  -5   6  -2 -9.9147 26.3483   1
   5   6   2 8.49873 22.5531   2
   5   6   2 15.9594 21.4855   3
  -6  -6  -2 252.914 23.9414   4
   6  -6   2 215.285 34.5800   1
   6  -6   2 224.599 37.8034   5
   6  -6   2 260.907 40.1295   2
   6  -6   2 176.004 38.1584   3
  -6  -6  -2 232.848 30.9271   5
  -6   6  -2 275.353 41.0324   4
   6   6   2 238.258 37.0338   3
   6   6   2 260.421 33.5895   2
  -6   6  -2 227.742 38.0955   1
   7  -6   2 112.511 35.9561   2
   7  -6   2 140.098 38.8086   5
  -7  -6  -2 85.9520 23.2576   5
   7  -6   2 92.0588 29.1871   1
   7  -6   2 90.8885 37.5744   3
  -7  -6  -2 79.2037 19.1260   4
  -7   6  -2 106.045 32.1149   1
  -7   6  -2 96.0628 35.1962   4
   7   6   2 95.9810 32.1320   3
   7   6   2 96.9250 29.8786   2
   8  -6   2 758.275 58.4259   1
   8  -6   2 734.613 77.7654   3
   8  -6   2 741.235 69.3547   2
  -8   6  -2 823.993 67.8354   4
  -8   6  -2 659.363 66.0899   1
   8   6   2 735.030 57.6638   2
   8   6   2 739.428 67.6247   3
   9  -6   2 441.616 61.2839   3
   9  -6   2 406.423 57.1593   1
   9  -6   2 252.788 48.6775   2
   9   6   2 318.255 50.3556   2
  -9   6  -2 232.566 44.4004   1
  -9   6  -2 366.510 56.0820   4
   9   6   2 391.697 56.0356   3
  10  -6   2 350.656 64.5348   3
  10  -6   2 308.299 54.2023   2
 -10   6  -2 252.726 47.7688   1
 -10   6  -2 313.249 53.9945   4
  10   6   2 257.335 51.1224   3
  11  -6   2 234.414 53.9466   2
  11  -6   2 197.993 55.7760   3
 -11   6  -2 225.974 53.1604   4
  11   6   2 272.889 57.7810   3
 -11   6  -2 220.815 49.6648   1
  12  -6   2 230.371 56.3709   2
  12  -6   2 208.394 59.3359   3
  12   6   2 122.194 56.5767   3
 -12   6  -2 342.565 65.1010   4
  13  -6   2 220.723 64.7427   2
  13  -6   2 211.137 62.8477   3
  13   6   2 190.268 59.2976   3
 -13   6  -2 316.189 61.7862   4
  14  -7  -2 76.1839 53.5857   3
  14  -7  -2 15.6771 81.2370   2
  14   7  -2 -20.705 44.6544   3
 -14   7   2 51.7403 57.6714   4
  13  -7  -2 217.234 66.6246   3
  13  -7  -2 302.845 60.1784   2
  13   7  -2 366.523 68.5227   3
 -13   7   2 226.943 64.5007   4
 -13   7   2 334.739 62.9127   1
  12  -7  -2 -33.211 42.7405   3
  12  -7  -2 -9.3036 39.9783   2
  12  -7  -2 23.3488 67.6642   5
 -12   7   2 102.559 49.0332   4
 -12   7   2 12.8654 41.6775   1
  12   7  -2 21.7306 44.6700   3
  11  -7  -2 493.328 62.2314   5
  11  -7  -2 327.350 61.9436   3
  11  -7  -2 313.662 54.7072   2
 -11   7   2 399.034 61.3135   4
 -11   7   2 486.216 69.0711   1
  11   7  -2 390.679 58.3740   3
 -10  -7   2 -1.4781 30.1166   4
  10  -7  -2 45.7309 41.9095   3
  10  -7  -2 45.5489 39.0615   5
  10  -7  -2 42.7628 37.2030   2
  10  -7  -2 66.6296 33.3608   1
  10   7  -2 55.0604 39.3445   3
 -10   7   2 42.7026 39.0768   1
 -10   7   2 24.8516 47.6552   4
  -9  -7   2 612.326 54.1759   4
   9  -7  -2 550.792 58.1107   5
   9  -7  -2 660.005 65.0119   2
   9  -7  -2 530.059 73.4362   3
   9  -7  -2 652.103 61.4042   1
   9   7  -2 578.006 62.1462   3
  -9   7   2 551.499 65.8720   1
  -9   7   2 497.906 66.3488   4
   8  -7  -2 34.8715 29.4788   1
   8  -7  -2 -21.004 27.3589   2
   8  -7  -2 -33.823 29.9556   3
  -8  -7   2 46.0815 26.6381   4
   8  -7  -2 -23.305 25.7048   5
   8   7  -2 28.2132 29.0157   3
  -8   7   2 53.3663 36.0270   4
  -8   7   2 -9.5964 26.3215   1
   7  -7  -2 1437.73 83.1073   3
  -7  -7   2 1408.45 60.6884   1
   7  -7  -2 1498.85 81.1443   1
  -7  -7   2 1451.11 72.0505   4
   7  -7  -2 1475.91 82.5888   2
   7  -7  -2 1434.95 77.7241   5
  -7   7   2 1573.28 85.5442   4
  -7   7   2 1415.68 80.9128   1
   7   7  -2 1470.14 75.1975   3
  -6  -7   2 156.594 20.0009   1
   6  -7  -2 132.690 30.2646   1
   6  -7  -2 169.677 33.0532   5
   6  -7  -2 53.7584 30.3245   3
   6  -7  -2 135.016 32.9905   2
  -6   7   2 63.3632 32.0390   4
   6   7  -2 98.4089 24.9264   3
  -6   7   2 102.125 33.1441   1
   5  -7  -2 2040.63 92.3938   3
   5  -7  -2 1989.58 90.9608   1
   5  -7  -2 1957.36 92.6645   2
  -5  -7   2 2085.11 75.9235   1
   5  -7  -2 2057.10 90.8960   5
   5   7  -2 2049.91 81.8248   3
  -5   7   2 2109.70 95.0209   4
  -5   7   2 2116.22 96.4669   1
   4  -7  -2 -8.2053 23.6939   5
   4  -7  -2 -11.664 23.8864   2
   4  -7  -2 -1.1864 22.3072   3
  -4  -7   2 9.14871 15.2261   1
   4  -7  -2 -9.7947 26.1376   1
  -4   7   2 -18.843 23.3579   4
   4   7  -2 9.42802 16.1465   3
  -4   7   2 -7.7263 24.2224   1
  -3  -7   2 1826.38 61.7820   2
   3  -7  -2 1903.07 83.4851   1
   3  -7  -2 1818.28 77.6541   3
  -3  -7   2 1905.28 73.1009   1
  -3  -7   2 2017.76 67.8561   5
   3  -7  -2 1825.09 82.8612   5
  -3   7   2 1898.12 81.9226   4
  -3   7   2 1813.01 82.5933   1
   3   7  -2 1851.19 68.4680   3
  -2  -7   2 233.915 22.8455   2
  -2  -7   2 270.772 32.4885   1
   2  -7  -2 267.363 37.4488   1
  -2  -7   2 188.032 26.0344   5
   2  -7  -2 184.394 30.0008   5
   2  -7  -2 229.923 28.0211   3
  -2   7   2 214.848 28.1475   4
  -2   7   2 181.867 30.0015   1
   2   7  -2 243.933 20.9653   3
   2   7  -2 225.496 31.3808   4
  -1  -7   2 703.542 47.7455   1
   1  -7  -2 748.194 40.9895   3
  -1  -7   2 769.290 40.0860   2
  -1  -7   2 805.403 46.1167   5
   1  -7  -2 821.506 50.2117   5
  -1   7   2 758.857 43.9497   4
  -1   7   2 830.065 46.9135   1
   1   7  -2 809.570 51.3282   4
   0  -7  -2 3.59085 16.4652   3
   0  -7   2 3.83708 23.6142   1
   0  -7   2 5.18457 20.0904   2
   0  -7   2 15.1269 21.3640   5
   0  -7  -2 2.14723 21.0666   5
   0   7   2 -14.233 17.3403   1
   0   7   2 0.34276 15.0197   4
   0   7  -2 10.8967 22.8053   4
  -1  -7  -2 1913.72 79.5448   5
   1  -7   2 1982.73 84.4075   5
   1  -7   2 2043.47 86.3218   1
   1  -7   2 2006.38 75.1605   3
   1  -7   2 1996.95 81.6175   2
  -1   7  -2 2025.01 84.9097   4
   1   7   2 1960.36 67.9740   4
   2  -7   2 245.977 33.3511   1
  -2  -7  -2 206.679 27.4304   5
   2  -7   2 331.200 40.2925   5
  -2  -7  -2 223.555 16.3257   4
   2  -7   2 225.642 33.4320   3
   2  -7   2 229.337 31.8741   2
  -2   7  -2 220.857 32.3967   4
   3  -7   2 2396.96 100.943   2
   3  -7   2 2493.70 99.2500   3
   3  -7   2 2453.49 101.953   5
  -3  -7  -2 2272.01 91.1617   5
   3  -7   2 2426.05 99.8771   1
   3   7   2 2423.97 93.0171   2
   3   7   2 2433.71 91.4678   3
  -3   7  -2 2501.85 102.657   4
   4  -7   2 48.3137 25.8644   3
   4  -7   2 26.8193 27.8141   2
  -4  -7  -2 30.6146 18.5645   5
   4  -7   2 50.6749 28.6101   5
   4  -7   2 58.5432 26.6324   1
   4   7   2 35.8155 22.6674   3
   4   7   2 48.4243 23.0618   2
  -4   7  -2 30.8565 28.3738   4
   5  -7   2 1477.77 75.4889   1
   5  -7   2 1583.68 80.5531   5
  -5  -7  -2 1509.29 65.0329   5
  -5  -7  -2 1523.32 52.0350   4
   5  -7   2 1469.99 79.4447   2
   5  -7   2 1513.02 80.4228   3
   5   7   2 1486.52 70.4093   2
  -5   7  -2 1512.68 80.4484   4
   5   7   2 1477.21 70.7374   3
   6  -7   2 2.83012 28.5720   5
  -6  -7  -2 24.0012 11.9189   4
  -6  -7  -2 33.3909 19.1424   5
   6  -7   2 41.5700 28.0247   1
   6  -7   2 21.0831 31.1357   2
   6  -7   2 34.8161 29.7226   3
   6   7   2 29.1410 24.4690   2
  -6   7  -2 12.1555 29.8373   1
   6   7   2 4.21195 23.2993   3
  -6   7  -2 1.84163 29.5613   4
   7  -7   2 1553.01 89.5877   5
   7  -7   2 1755.85 86.4968   1
  -7  -7  -2 1637.26 73.4339   5
   7  -7   2 1830.40 97.6841   3
   7  -7   2 1692.44 94.4208   2
  -7   7  -2 1847.49 95.9560   4
   7   7   2 1682.68 88.9443   3
  -7   7  -2 1651.90 92.6984   1
   7   7   2 1722.04 82.3623   2
   8  -7   2 -82.837 26.4150   5
   8  -7   2 14.2273 28.9238   1
   8  -7   2 -5.4494 33.7713   2
   8  -7   2 63.2993 37.7499   3
  -8   7  -2 41.5435 33.1334   1
   8   7   2 28.7406 34.4590   3
   8   7   2 31.8137 28.3259   2
  -8   7  -2 -14.176 32.1910   4
   9  -7   2 903.371 66.7538   1
   9  -7   2 893.529 88.5275   3
   9  -7   2 790.522 77.9250   2
  -9   7  -2 1031.00 79.2910   1
   9   7   2 920.907 77.9485   3
  -9   7  -2 884.041 84.3415   4
  10  -7   2 2.44284 39.9421   2
  10  -7   2 100.360 52.1586   3
  10   7   2 81.0677 44.4744   3
 -10   7  -2 10.3950 35.7004   1
 -10   7  -2 18.7645 40.3959   4
  11  -7   2 575.796 81.3242   3
  11  -7   2 607.679 77.1097   2
 -11   7  -2 583.210 76.7026   1
 -11   7  -2 558.603 75.3154   4
  11   7   2 541.664 73.6321   3
  12  -7   2 58.9052 49.5812   3
  12  -7   2 33.7396 53.4847   2
 -12   7  -2 132.578 50.5033   4
  12   7   2 112.647 49.5542   3
  13  -7   2 277.659 65.8665   3
  13  -7   2 326.175 66.1121   2
  13   7   2 288.045 61.3959   3
 -13   7  -2 329.794 68.2700   4
  14  -8  -2 49.6490 55.0396   2
  14  -8  -2 14.8983 47.6329   3
 -14   8   2 10.2776 49.8792   4
  14   8  -2 28.1052 52.4618   3
  13  -8  -2 366.626 67.8959   3
  13  -8  -2 295.599 61.4784   2
  13   8  -2 318.244 63.8166   3
 -13   8   2 297.384 62.2429   1
 -13   8   2 348.653 67.2012   4
  12  -8  -2 5.08086 46.4348   3
  12  -8  -2 -60.163 38.8367   2
  12  -8  -2 16.8639 41.8488   5
  12   8  -2 31.0809 45.3131   3
 -12   8   2 18.2504 45.4517   4
 -12   8   2 -28.925 39.7251   1
  11  -8  -2 252.561 62.0613   3
  11  -8  -2 289.214 52.6645   2
  11  -8  -2 321.812 53.0910   5
 -11   8   2 221.272 56.4792   4
  11   8  -2 300.520 54.5823   3
 -11   8   2 301.328 56.1088   1
  10  -8  -2 71.2304 40.1630   2
  10  -8  -2 111.746 43.0781   5
  10  -8  -2 92.8504 44.7193   3
  10  -8  -2 122.497 39.0105   1
 -10   8   2 95.6346 45.3937   4
 -10   8   2 84.8081 44.8105   1
  10   8  -2 129.523 38.4806   3
   9  -8  -2 669.010 74.0671   3
   9  -8  -2 712.452 67.4015   1
   9  -8  -2 858.588 68.2731   5
   9  -8  -2 681.676 69.3620   2
  -9  -8   2 823.401 59.3282   4
   9   8  -2 649.245 64.6832   3
  -9   8   2 811.813 76.1202   4
  -9   8   2 724.947 69.4880   1
   8  -8  -2 284.465 44.4794   1
   8  -8  -2 119.368 39.4484   2
   8  -8  -2 308.491 47.0655   5
   8  -8  -2 216.047 45.6899   3
  -8  -8   2 353.649 42.4700   4
   8   8  -2 274.373 39.6550   3
  -8   8   2 374.167 52.0255   4
  -8   8   2 313.959 47.3283   1
  -7  -8   2 29.4756 23.9690   4
   7  -8  -2 59.8409 32.4055   2
   7  -8  -2 55.1720 32.7494   1
   7  -8  -2 18.9597 28.9528   5
   7  -8  -2 23.7109 31.2311   3
  -7   8   2 47.5211 31.6063   1
   7   8  -2 20.5619 23.5536   3
  -7   8   2 69.1599 35.7142   4
   6  -8  -2 52.7569 31.5324   5
   6  -8  -2 19.7786 28.5272   3
   6  -8  -2 88.3730 29.9768   1
  -6  -8   2 32.1806 16.0030   1
   6  -8  -2 50.0473 30.3107   2
  -6   8   2 113.547 28.9958   4
  -6   8   2 17.0602 27.9332   1
   6   8  -2 32.4622 22.3397   3
   5  -8  -2 160.901 34.6550   2
   5  -8  -2 112.127 30.3882   3
   5  -8  -2 158.008 32.7739   5
   5  -8  -2 158.404 33.3405   1
  -5  -8   2 162.036 21.1596   1
  -5   8   2 128.192 32.7207   1
  -5   8   2 155.734 33.8931   4
   5   8  -2 180.369 24.6914   3
   4  -8  -2 118.286 30.2627   2
  -4  -8   2 91.4948 19.2802   1
   4  -8  -2 8.71376 27.8404   1
   4  -8  -2 73.5751 25.2966   3
   4  -8  -2 58.0597 27.8709   5
   4   8  -2 100.642 18.2535   3
  -4   8   2 59.0504 28.0552   4
  -4   8   2 129.559 31.4515   1
   3  -8  -2 297.593 41.1470   1
  -3  -8   2 273.908 32.5144   1
   3  -8  -2 175.708 32.6606   5
  -3  -8   2 267.743 19.6463   2
  -3  -8   2 269.922 26.8781   5
   3  -8  -2 264.733 32.4984   3
  -3   8   2 217.731 33.8793   1
  -3   8   2 299.743 37.9839   4
   3   8  -2 234.598 22.6280   3
  -2  -8   2 114.930 17.3533   2
  -2  -8   2 103.072 21.2245   5
   2  -8  -2 113.788 22.7183   3
  -2  -8   2 97.7493 22.8782   1
   2  -8  -2 115.690 28.7041   1
   2  -8  -2 93.1562 28.2652   5
   2   8  -2 107.166 16.1177   3
  -2   8   2 146.846 28.4528   4
  -2   8   2 116.699 29.2162   1
   2   8  -2 174.130 30.1850   4
   1  -8  -2 13.9718 23.4325   5
  -1  -8   2 2.84471 18.0699   5
  -1  -8   2 -17.700 16.3089   2
  -1  -8   2 11.8121 20.5533   1
   1  -8  -2 3.20894 16.2102   3
   1   8  -2 -3.0328 21.5818   4
  -1   8   2 -0.8583 21.2129   1
  -1   8   2 0.89332 19.6064   4
   0  -8  -2 241.874 28.5594   3
   0  -8   2 209.276 31.2249   5
   0  -8  -2 167.241 28.0091   5
   0  -8   2 156.957 30.2488   1
   0  -8   2 131.888 23.4566   2
   0   8   2 121.983 20.1915   4
   0   8   2 169.210 24.5455   1
   0   8  -2 176.678 30.0909   4
   1  -8   2 8.81530 20.8230   2
   1  -8   2 -14.194 25.1784   1
   1  -8   2 8.13129 23.7919   5
  -1  -8  -2 13.4751 22.0880   5
   1  -8   2 7.27403 16.8379   3
   1   8   2 -4.6072 12.7879   4
  -1   8  -2 24.7705 24.8704   4
   2  -8   2 13.1029 24.0625   2
   2  -8   2 22.1912 26.7460   5
   2  -8   2 20.5108 25.0252   1
   2  -8   2 18.3305 19.6643   3
  -2  -8  -2 6.65935 17.8506   5
  -2   8  -2 50.7719 27.4700   4
   2   8   2 21.5323 9.95903   4
   3  -8   2 153.988 31.1762   2
   3  -8   2 142.057 31.6645   5
  -3  -8  -2 168.258 25.0535   5
   3  -8   2 115.153 26.1136   3
   3  -8   2 160.876 31.4162   1
  -3   8  -2 149.810 28.8706   4
   4  -8   2 -17.611 24.9898   1
  -4  -8  -2 0.51012 17.6950   5
   4  -8   2 -8.5755 25.6402   5
   4  -8   2 21.3766 26.5753   2
   4  -8   2 15.4419 26.4835   3
   4   8   2 15.2265 18.9536   2
  -4   8  -2 -19.915 25.0195   4
   4   8   2 43.1095 21.6930   3
   5  -8   2 -1.8349 27.4379   2
  -5  -8  -2 38.9180 18.3182   5
   5  -8   2 44.5494 29.1234   5
   5  -8   2 -40.973 27.2233   3
   5  -8   2 28.9571 28.0047   1
   5   8   2 26.6004 20.7167   2
  -5   8  -2 49.9161 32.0781   4
   5   8   2 52.6421 24.2805   3
   6  -8   2 94.7726 33.6064   2
   6  -8   2 38.1438 27.5243   1
  -6  -8  -2 78.3962 20.2333   5
   6  -8   2 70.8439 33.1206   3
   6  -8   2 26.0365 29.9395   5
   6   8   2 68.7456 23.6737   2
   6   8   2 25.9009 25.0403   3
  -6   8  -2 55.6633 33.0866   4
   7  -8   2 145.487 40.4873   3
   7  -8   2 135.622 40.4666   2
   7  -8   2 153.533 37.1626   1
   7  -8   2 120.460 38.3590   5
  -7   8  -2 118.655 39.2096   4
  -7   8  -2 179.758 40.8172   1
   7   8   2 149.567 31.2874   2
   7   8   2 187.832 37.8075   3
   8  -8   2 102.633 42.2015   3
   8  -8   2 4.38827 36.6425   2
   8  -8   2 78.9563 34.2118   1
   8  -8   2 47.2471 35.8772   5
  -8   8  -2 40.3348 38.3356   4
  -8   8  -2 72.6960 39.0115   1
   8   8   2 64.4454 35.4890   3
   9  -8   2 709.208 74.8545   3
   9  -8   2 726.517 75.0215   2
   9  -8   2 783.157 66.8287   1
   9   8   2 648.731 72.6935   3
  -9   8  -2 661.787 73.0310   4
  -9   8  -2 673.124 76.9442   1
  10  -8   2 168.192 52.1550   3
  10  -8   2 111.464 48.7886   2
  10   8   2 178.099 49.7745   3
 -10   8  -2 247.873 53.0985   4
  11  -8   2 167.603 56.5793   2
  11  -8   2 93.9613 51.6144   3
 -11   8  -2 104.037 51.1392   4
  11   8   2 153.253 49.6377   3
  12  -8   2 2.18200 46.6111   3
  12  -8   2 2.95063 45.3969   2
 -12   8  -2 30.5179 45.7934   4
  12   8   2 19.8883 45.7136   3
  13  -8   2 207.594 60.2246   3
  13  -8   2 262.357 68.9653   2
 -13   8  -2 203.067 65.0205   4
  13   8   2 344.401 69.3323   3
  14  -9  -2 -43.469 50.5814   2
  14  -9  -2 124.620 61.6043   3
 -14   9   2 -17.479 51.5647   4
  13  -9  -2 315.225 66.5655   3
  13  -9  -2 312.387 62.2385   2
 -13   9   2 291.619 64.3003   1
  13   9  -2 254.963 66.6388   3
 -13   9   2 260.933 63.5897   4
  12  -9  -2 -27.887 41.9120   5
  12  -9  -2 44.9274 52.6078   3
  12  -9  -2 57.4673 45.3175   2
  12   9  -2 38.8114 45.4237   3
 -12   9   2 24.9297 45.1344   1
 -12   9   2 42.9853 47.5511   4
  11  -9  -2 943.261 91.9147   2
  11  -9  -2 933.384 79.5469   5
  11  -9  -2 841.469 86.1808   3
  11  -9  -2 801.180 72.6548   1
 -11   9   2 792.020 84.9026   4
 -11   9   2 826.745 88.1391   1
  11   9  -2 818.881 79.5634   3
  10  -9  -2 3.94590 40.8807   3
  10  -9  -2 87.2135 39.8568   5
  10  -9  -2 75.5424 46.9087   2
  10  -9  -2 109.226 39.8997   1
 -10   9   2 92.4237 46.3298   4
  10   9  -2 48.1674 32.8124   3
 -10   9   2 95.3185 42.7424   1
  -9  -9   2 1518.11 81.1087   4
   9  -9  -2 1714.94 97.4829   5
   9  -9  -2 1581.75 91.7453   1
   9  -9  -2 1429.74 93.8036   2
   9  -9  -2 1644.31 105.441   3
   9   9  -2 1425.83 84.3660   3
  -9   9   2 1565.74 99.9891   4
  -9   9   2 1447.96 93.4077   1
   8  -9  -2 -23.296 29.5099   1
   8  -9  -2 -9.8443 33.7582   5
   8  -9  -2 22.9608 34.3439   3
   8  -9  -2 -5.5777 31.7480   2
  -8  -9   2 -1.0101 24.8104   4
  -8   9   2 11.6406 35.1938   4
   8   9  -2 20.6978 27.0527   3
  -8   9   2 -19.243 32.6800   1
   7  -9  -2 571.937 58.4938   5
   7  -9  -2 596.221 62.5440   1
   7  -9  -2 611.329 64.1219   3
  -7  -9   2 726.693 53.3366   4
   7  -9  -2 607.635 60.7649   2
  -7   9   2 574.757 60.1517   1
  -7   9   2 611.512 62.4403   4
   7   9  -2 610.754 50.2605   3
   6  -9  -2 -19.398 28.6227   2
   6  -9  -2 28.7846 28.5709   5
  -6  -9   2 40.7229 17.3064   1
   6  -9  -2 16.4305 30.3548   1
   6  -9  -2 5.50311 27.7400   3
  -6   9   2 37.4638 30.8599   4
   6   9  -2 -23.077 18.8470   3
  -6   9   2 32.3612 30.2852   1
   5  -9  -2 1385.08 73.9042   3
   5  -9  -2 1344.08 75.5642   5
   5  -9  -2 1439.98 80.0726   1
  -5  -9   2 1399.97 60.1991   1
   5  -9  -2 1527.07 79.4121   2
  -5   9   2 1345.44 77.6779   1
  -5   9   2 1521.88 79.7574   4
   5   9  -2 1377.11 60.8737   3
   4  -9  -2 146.427 32.9483   2
  -4  -9   2 212.055 12.6669   2
   4  -9  -2 150.832 33.6271   5
   4  -9  -2 190.793 32.5112   3
  -4  -9   2 205.290 22.5502   5
  -4  -9   2 201.833 24.3733   1
   4  -9  -2 234.787 37.6129   1
  -4   9   2 264.343 36.9901   4
  -4   9   2 184.948 34.6960   1
   4   9  -2 197.604 23.4831   3
  -3  -9   2 1780.46 62.0630   2
  -3  -9   2 1783.00 67.8785   5
   3  -9  -2 1687.24 82.0803   5
   3  -9  -2 1805.05 75.6292   3
  -3  -9   2 1708.41 72.5558   1
   3  -9  -2 1570.95 81.8381   1
  -3   9   2 1658.45 79.1461   4
   3   9  -2 1655.82 60.2626   3
  -3   9   2 1749.37 82.8303   1
   2  -9  -2 63.2409 29.0715   1
   2  -9  -2 115.403 28.7729   5
  -2  -9   2 56.8460 16.4259   2
  -2  -9   2 63.7902 19.9753   5
   2  -9  -2 67.2625 21.0907   3
  -2  -9   2 86.8528 22.7418   1
   2   9  -2 33.2240 26.4224   4
   2   9  -2 68.9564 9.24944   3
  -2   9   2 54.5290 26.1048   4
  -2   9   2 75.0724 28.7586   1
   1  -9  -2 2177.34 82.0580   3
  -1  -9   2 2212.54 88.0730   5
  -1  -9   2 2174.19 91.6062   1
  -1  -9   2 2214.76 83.5307   2
   1  -9  -2 2248.36 93.3675   5
   1   9  -2 2117.35 89.4337   4
  -1   9   2 2179.19 84.8305   4
  -1   9   2 2194.30 89.3528   1
   0  -9   2 71.0379 26.8694   1
   0  -9  -2 83.6673 24.8794   5
   0  -9   2 41.3675 23.0217   5
   0  -9   2 69.7820 23.0869   2
   0  -9  -2 86.1497 18.3647   3
   0   9   2 76.6814 18.7910   4
   0   9  -2 60.9776 26.3904   4
   0   9   2 77.4426 22.7943   1
   1  -9   2 2742.42 96.4978   3
   1  -9   2 2684.38 104.672   2
   1  -9   2 2774.47 109.544   1
   1  -9   2 2671.49 107.173   5
  -1  -9  -2 2688.46 103.834   5
   1   9   2 2664.38 92.5260   4
  -1   9  -2 2570.80 107.927   4
   2  -9   2 -12.813 23.4094   1
   2  -9   2 13.1613 25.4454   5
   2  -9   2 11.7302 18.7137   3
  -2  -9  -2 17.0207 20.6938   5
   2  -9   2 -29.506 22.2583   2
  -2   9  -2 36.9301 27.4026   4
   2   9   2 21.0747 11.5693   4
  -3  -9  -2 2020.87 79.7923   5
   3  -9   2 1902.50 82.7491   3
   3  -9   2 1650.53 85.7355   2
   3  -9   2 1768.20 86.4457   1
   3  -9   2 1840.03 89.2915   5
  -3   9  -2 1923.96 90.0022   4
   4  -9   2 86.0644 32.0935   5
   4  -9   2 81.8194 30.2970   1
  -4  -9  -2 77.9393 21.1849   5
   4  -9   2 64.6646 26.4245   3
   4  -9   2 18.1536 28.2693   2
  -4   9  -2 51.7474 29.0907   4
   4   9   2 62.9060 21.5587   3
   5  -9   2 3354.80 135.495   1
   5  -9   2 3453.90 135.884   3
  -5  -9  -2 3444.82 120.825   5
   5  -9   2 3184.01 136.661   5
   5  -9   2 3326.53 138.037   2
   5   9   2 3244.86 126.200   3
   5   9   2 3274.32 121.867   2
  -5   9  -2 3373.26 138.387   4
   6  -9   2 -39.099 25.3584   1
   6  -9   2 11.4628 32.6203   3
   6  -9   2 -15.424 29.3789   2
  -6  -9  -2 -4.6059 16.7965   5
   6  -9   2 19.0558 30.3172   5
  -6   9  -2 44.8479 33.4451   4
   6   9   2 32.5998 21.7643   2
   6   9   2 -42.555 21.4671   3
   7  -9   2 1129.68 78.3233   1
   7  -9   2 1105.00 81.1559   3
   7  -9   2 1243.80 83.6183   5
   7  -9   2 1256.42 88.7287   2
   7   9   2 1196.34 73.5408   3
  -7   9  -2 1358.37 86.1968   4
   7   9   2 1273.91 66.5316   2
   8  -9   2 79.6674 42.6255   2
   8  -9   2 58.0579 40.3964   3
   8  -9   2 116.725 40.6630   5
   8  -9   2 21.0605 34.9176   1
  -8   9  -2 94.6589 43.0832   4
   8   9   2 67.7508 31.6556   3
   9  -9   2 1427.54 99.6932   2
   9  -9   2 1498.52 91.7972   1
   9  -9   2 1436.11 99.8375   3
   9  -9   2 1485.15 96.7569   5
  -9   9  -2 1420.65 99.5201   4
   9   9   2 1564.45 92.6300   3
  10  -9   2 -66.073 39.2765   3
  10  -9   2 -29.247 38.4350   2
  10   9   2 1.10714 38.3347   3
 -10   9  -2 27.3615 42.8813   4
  11  -9   2 582.509 80.9016   2
  11  -9   2 472.866 71.8046   3
 -11   9  -2 608.996 77.6222   4
  11   9   2 427.431 62.8217   3
  12  -9   2 -8.6006 52.7488   3
  12  -9   2 -23.495 43.4841   2
 -12   9  -2 67.0169 50.9716   4
  12   9   2 36.6967 46.8777   3
  13  -9   2 387.053 72.5242   3
  13  -9   2 464.317 78.6740   2
  13   9   2 407.138 74.4312   3
 -13   9  -2 365.820 67.9387   4
  14 -10  -2 19.2673 55.7210   2
  14 -10  -2 26.1535 49.0420   3
 -14  10   2 29.3888 54.7798   4
 -14  10   2 1.58837 46.5353   1
  13 -10  -2 149.696 62.2939   3
  13 -10  -2 163.329 54.5403   2
 -13  10   2 270.712 65.6307   4
 -13  10   2 153.000 54.3188   1
  12 -10  -2 2.41207 45.1331   3
  12 -10  -2 -30.451 44.3989   5
  12 -10  -2 89.0806 55.0326   2
 -12  10   2 38.3440 47.4525   4
 -12  10   2 22.1086 47.7323   1
  11 -10  -2 279.662 58.4430   2
  11 -10  -2 288.696 50.9199   1
  11 -10  -2 253.082 56.9268   5
  11 -10  -2 453.395 70.1328   3
 -11  10   2 362.622 62.8317   1
 -11  10   2 323.836 59.3825   4
  11  10  -2 246.602 49.5110   3
  10 -10  -2 73.5357 43.9076   2
  10 -10  -2 79.2520 44.3409   3
  10 -10  -2 45.8991 39.3308   1
  10 -10  -2 40.6541 41.9155   5
 -10  10   2 -39.634 40.1693   4
 -10  10   2 75.4522 42.2455   1
  10  10  -2 79.8580 38.4290   3
   9 -10  -2 104.261 44.9329   3
   9 -10  -2 32.7538 37.6183   1
   9 -10  -2 14.0851 39.1890   5
   9 -10  -2 73.8731 43.2626   2
  -9  10   2 132.087 45.1602   4
  -9  10   2 30.1667 37.7272   1
   9  10  -2 120.816 34.1738   3
   8 -10  -2 79.4313 37.9150   3
  -8 -10   2 16.3197 24.7420   4
   8 -10  -2 14.2835 32.4209   5
   8 -10  -2 -25.334 28.6441   1
   8 -10  -2 12.2294 35.5363   2
   8  10  -2 59.0798 29.2487   3
  -8  10   2 -15.286 36.9034   1
  -8  10   2 17.4790 35.8487   4
   7 -10  -2 295.519 47.8432   1
   7 -10  -2 256.254 44.9467   2
   7 -10  -2 319.927 48.0872   3
   7 -10  -2 369.197 52.5900   5
   7  10  -2 282.852 40.7951   3
  -7  10   2 201.906 43.3766   1
  -7  10   2 201.817 45.2702   4
   6 -10  -2 130.027 33.4429   3
   6 -10  -2 70.8695 33.3163   1
   6 -10  -2 155.523 36.2522   5
   6 -10  -2 60.7388 35.0209   2
  -6 -10   2 100.492 20.7365   1
  -6  10   2 75.4738 33.7372   4
   6  10  -2 123.235 24.4504   3
  -6  10   2 139.999 36.7075   1
   5 -10  -2 -18.034 27.0128   5
   5 -10  -2 58.5594 29.3795   3
   5 -10  -2 46.6948 29.2325   1
  -5 -10   2 46.2650 18.5231   1
   5 -10  -2 74.0547 31.1407   2
   5  10  -2 36.5147 17.2026   3
  -5  10   2 25.6404 30.1058   4
  -5  10   2 46.1161 30.2353   1
  -4 -10   2 77.0861 10.9755   2
  -4 -10   2 91.5472 16.8030   5
   4 -10  -2 53.8207 30.2877   2
  -4 -10   2 85.8090 20.8474   1
   4 -10  -2 116.571 32.4870   5
   4 -10  -2 31.7894 28.1820   1
   4 -10  -2 129.835 29.1347   3
   4  10  -2 53.3821 14.5619   3
  -4  10   2 28.2282 27.9042   1
  -4  10   2 91.1055 29.8290   4
  -3 -10   2 306.902 35.0842   1
   3 -10  -2 294.773 39.2684   1
   3 -10  -2 189.286 35.1765   5
  -3 -10   2 249.830 24.7777   2
  -3 -10   2 237.522 30.1740   5
   3 -10  -2 255.416 36.6072   3
  -3  10   2 279.542 35.8911   4
   3  10  -2 239.405 16.9216   3
  -3  10   2 231.270 36.6851   1
   3  10  -2 236.337 34.4640   4
   2 -10  -2 216.899 29.6297   3
   2 -10  -2 256.222 36.9253   5
  -2 -10   2 271.350 37.6735   1
   2 -10  -2 284.364 38.3110   1
  -2 -10   2 327.116 33.4883   5
  -2 -10   2 291.399 29.1396   2
   2  10  -2 254.034 36.1601   4
  -2  10   2 234.834 31.3273   4
  -2  10   2 293.938 38.4004   1
   1 -10  -2 913.677 56.2106   5
   1 -10  -2 859.158 52.4118   1
  -1 -10   2 752.636 44.9509   2
  -1 -10   2 774.177 54.0258   1
   1 -10  -2 694.258 40.6370   3
  -1 -10   2 691.689 49.5445   5
  -1  10   2 790.478 45.8415   4
  -1  10   2 807.095 52.6675   1
   1  10  -2 804.765 51.0083   4
   0 -10   2 412.125 43.7157   1
   0 -10  -2 393.787 45.9192   5
   0 -10   2 443.315 41.3073   5
   0 -10   2 383.820 37.0162   2
   0 -10  -2 375.079 29.6041   3
   0  10  -2 490.332 45.3548   4
   0  10   2 384.246 32.8519   4
   1 -10   2 245.253 35.0271   5
  -1 -10  -2 312.781 40.4914   5
   1 -10   2 308.279 30.9476   3
   1 -10   2 334.705 38.3371   2
  -1 -10  -2 325.977 28.3544   3
   1 -10   2 254.808 37.3896   1
  -1  10  -2 234.103 36.8653   4
   1  10   2 251.417 27.7257   4
   2 -10   2 -28.065 26.6798   1
  -2 -10  -2 -13.454 20.2235   5
   2 -10   2 21.0406 26.5232   5
   2 -10   2 -15.800 17.5428   3
   2 -10   2 -15.436 23.3521   2
   2  10   2 14.8360 12.4945   4
  -2  10  -2 -5.4556 25.9011   4
   3 -10   2 57.3328 25.1302   3
   3 -10   2 66.2478 29.1687   5
   3 -10   2 49.1165 30.2347   1
   3 -10   2 -9.7055 25.6211   2
  -3 -10  -2 39.2017 21.3403   5
  -3  10  -2 -33.440 25.7635   4
   4 -10   2 78.6308 26.9274   3
   4 -10   2 80.9187 32.4692   5
   4 -10   2 57.8956 31.3953   2
  -4 -10  -2 66.2475 22.0189   5
   4 -10   2 88.2413 32.1391   1
  -4  10  -2 54.5704 32.6320   4
  -5 -10  -2 78.4552 22.5461   5
   5 -10   2 105.543 35.5256   2
   5 -10   2 30.8174 32.1626   1
   5 -10   2 99.4763 34.3459   3
   5 -10   2 -9.0127 30.0616   5
   5  10   2 53.1574 24.5785   3
  -5  10  -2 56.3054 27.7020   4
   6 -10   2 151.380 38.4470   3
  -6 -10  -2 152.678 24.7668   5
   6 -10   2 50.9802 35.2773   2
   6 -10   2 137.331 39.4175   5
   6 -10   2 208.430 42.6205   1
   6  10   2 128.700 26.3931   2
  -6  10  -2 195.942 41.7865   4
   6  10   2 146.864 30.9698   3
   7 -10   2 559.789 59.5499   1
   7 -10   2 535.286 64.6375   3
   7 -10   2 719.547 70.3511   2
   7 -10   2 612.877 66.6297   5
   7  10   2 531.017 55.8709   3
  -7  10  -2 678.310 69.6981   4
   8 -10   2 19.1509 41.9427   3
   8 -10   2 64.2116 39.3310   5
   8 -10   2 -18.037 37.0117   2
   8 -10   2 44.1690 37.9398   1
  -8  10  -2 22.2005 40.2721   4
   8  10   2 64.0582 33.1186   3
   9 -10   2 114.183 46.6927   2
   9 -10   2 148.013 48.1698   3
   9 -10   2 140.768 48.5112   5
   9 -10   2 226.387 46.6147   1
  -9  10  -2 185.931 51.1854   4
   9  10   2 184.766 42.5025   3
  10 -10   2 118.306 49.7240   2
  10 -10   2 31.1355 38.1236   1
  10 -10   2 9.12931 43.2399   3
  10  10   2 40.0862 40.3782   3
 -10  10  -2 60.9753 48.1695   4
  11 -10   2 57.3248 56.6663   3
  11 -10   2 123.204 53.5455   2
  11  10   2 97.8844 46.9993   3
 -11  10  -2 103.107 51.5556   4
  12 -10   2 98.1161 51.6070   3
  12 -10   2 24.4794 50.3879   2
 -12  10  -2 -55.546 43.8767   4
  13 -10   2 292.336 72.4361   2
  13 -10   2 275.029 68.9133   3
 -13  10  -2 379.321 70.4174   4
  13 -11  -2 435.242 74.3802   3
  13 -11  -2 274.885 69.7568   2
  13 -11  -2 385.779 74.7099   5
 -13  11   2 275.355 66.5703   1
 -13  11   2 414.302 74.9112   4
  12 -11  -2 95.7705 53.4666   2
  12 -11  -2 131.043 48.9119   5
  12 -11  -2 146.329 59.8723   3
 -12  11   2 237.540 57.6384   1
 -12  11   2 233.312 60.5365   4
  11 -11  -2 95.8836 49.4380   2
  11 -11  -2 167.583 53.6771   3
  11 -11  -2 126.659 47.0011   1
  11 -11  -2 147.838 49.0024   5
 -11  11   2 125.328 52.8202   4
 -11  11   2 209.895 57.0455   1
  10 -11  -2 64.6670 41.6603   5
  10 -11  -2 55.8123 43.4586   2
  10 -11  -2 -29.495 38.3492   1
  10 -11  -2 43.9522 48.1893   3
 -10  11   2 8.54914 44.6590   1
 -10  11   2 2.03742 47.7942   4
   9 -11  -2 1152.05 88.2647   1
   9 -11  -2 1330.63 90.9850   3
   9 -11  -2 1148.29 87.4368   5
   9 -11  -2 1316.14 93.9159   2
  -9  11   2 1204.42 91.0025   4
   9  11  -2 1191.66 76.4393   3
  -9  11   2 1227.90 97.1349   1
   8 -11  -2 293.871 49.5680   5
   8 -11  -2 220.690 44.9977   1
   8 -11  -2 228.010 46.5742   3
   8 -11  -2 225.997 48.2292   2
  -8  11   2 244.215 50.5603   4
  -8  11   2 257.719 49.3583   1
   8  11  -2 298.009 42.4452   3
   7 -11  -2 775.723 69.8799   2
   7 -11  -2 783.512 73.7826   5
   7 -11  -2 605.760 69.1448   1
   7 -11  -2 646.119 68.0304   3
  -7  11   2 837.732 70.8628   4
  -7  11   2 729.288 70.3221   1
   7  11  -2 737.349 50.3442   3
   6 -11  -2 324.188 45.9738   1
   6 -11  -2 201.998 40.9068   5
   6 -11  -2 261.710 43.0447   3
   6 -11  -2 209.053 42.5383   2
  -6 -11   2 246.476 31.7161   1
  -6  11   2 178.818 41.8883   1
  -6  11   2 236.849 43.1774   4
   6  11  -2 248.231 32.6726   3
   5 -11  -2 525.006 54.6311   5
  -5 -11   2 424.804 28.3233   5
   5 -11  -2 480.402 54.1652   1
   5 -11  -2 566.393 55.1833   2
  -5 -11   2 411.349 37.4524   1
   5 -11  -2 451.743 47.0943   3
  -5  11   2 560.193 57.0566   1
  -5  11   2 474.880 53.7296   4
   5  11  -2 479.221 32.3363   3
  -4 -11   2 0.60192 18.3180   1
   4 -11  -2 -6.1955 23.0890   3
   4 -11  -2 44.0554 30.6707   5
   4 -11  -2 -14.949 25.9182   1
  -4 -11   2 7.30216 15.1066   5
  -4 -11   2 6.30483 10.8189   2
   4 -11  -2 -39.421 26.7087   2
   4  11  -2 3.12683 10.8034   3
  -4  11   2 -36.338 23.1395   4
  -4  11   2 -11.687 30.0380   1
  -3 -11   2 1594.01 62.9832   2
   3 -11  -2 1605.42 74.1831   3
  -3 -11   2 1672.79 69.8016   5
   3 -11  -2 1612.22 83.2620   1
  -3 -11   2 1582.55 73.8152   1
   3 -11  -2 1615.24 83.4039   5
  -3  11   2 1733.74 82.8589   4
   3  11  -2 1648.04 79.5053   4
  -3  11   2 1637.47 83.1875   1
  -2 -11   2 -4.0893 19.2859   5
   2 -11  -2 -13.561 24.2807   5
   2 -11  -2 6.75441 17.6176   3
   2 -11  -2 46.1935 29.1498   1
  -2 -11   2 0.62916 20.6847   1
  -2 -11   2 18.7962 17.7050   2
  -2  11   2 -11.025 23.9345   1
   2  11  -2 6.33504 21.8049   4
  -2  11   2 17.8914 23.9428   4
  -1 -11   2 1524.02 71.3214   5
  -1 -11   2 1445.89 73.4272   1
   1 -11  -2 1387.02 59.1731   3
  -1 -11   2 1383.64 64.7849   2
   1 -11  -2 1424.89 75.0701   1
   1 -11  -2 1418.22 74.8559   5
  -1  11   2 1500.03 69.0311   4
   1  11  -2 1435.90 70.8747   4
  -1  11   2 1398.74 71.3242   1
   0 -11  -2 15.5603 14.6726   3
   0 -11   2 4.62732 24.9215   1
   0 -11   2 5.70898 22.3900   2
   0 -11  -2 37.9048 26.9918   5
   0 -11  -2 32.1739 22.1405   1
   0 -11   2 11.5744 25.7481   5
   0  11  -2 38.7636 28.5809   4
   0  11   2 6.29952 17.7988   4
   1 -11   2 2030.89 89.2260   2
   1 -11   2 1896.92 88.8163   5
   1 -11   2 2009.86 75.4831   3
   1 -11   2 2029.22 92.0660   1
  -1 -11  -2 2071.27 86.9611   5
  -1 -11  -2 1937.82 72.8134   3
   1  11   2 1847.63 74.7958   4
  -1  11  -2 1937.16 90.2042   4
   2 -11   2 10.2491 18.5023   3
  -2 -11  -2 12.9724 22.1306   5
   2 -11   2 34.1967 25.4943   2
   2 -11   2 11.5231 26.4347   5
   2 -11   2 14.4946 26.9974   1
  -2  11  -2 62.0675 29.8178   4
   2  11   2 8.44611 13.6811   4
   3 -11   2 1433.27 79.1510   1
   3 -11   2 1319.62 77.0539   2
  -3 -11  -2 1483.15 68.3821   5
   3 -11   2 1444.61 70.0304   3
   3 -11   2 1415.06 79.6744   5
  -3  11  -2 1390.03 79.6664   4
   4 -11   2 16.0558 29.5610   5
  -4 -11  -2 -20.207 18.0429   5
   4 -11   2 49.7839 30.1881   2
   4 -11   2 -25.139 27.1298   1
   4 -11   2 -9.2657 24.3793   3
  -4  11  -2 -20.296 28.3042   4
   5 -11   2 1206.72 78.5240   5
   5 -11   2 1140.05 79.9901   1
   5 -11   2 1257.79 77.2480   3
   5 -11   2 1211.33 78.3284   2
  -5 -11  -2 1266.33 62.2807   5
  -5  11  -2 1218.95 79.5659   4
   6 -11   2 84.6325 36.9567   5
   6 -11   2 52.6065 37.0969   2
   6 -11   2 84.9457 39.6130   1
   6 -11   2 71.2210 33.5305   3
  -6  11  -2 132.096 42.0926   4
   6  11   2 74.9355 27.8015   3
   7 -11   2 1271.54 88.6444   1
   7 -11   2 1477.09 90.2942   3
   7 -11   2 1325.29 90.9468   5
   7 -11   2 1522.57 94.0449   2
  -7  11  -2 1541.58 94.7624   4
   7  11   2 1212.89 74.9297   3
   8 -11   2 -1.7137 35.7959   1
   8 -11   2 -74.924 35.7160   2
   8 -11   2 -37.938 34.9996   3
   8 -11   2 3.77577 38.1950   5
   8  11   2 -3.1975 29.7303   3
  -8  11  -2 38.6419 42.0697   4
   9 -11   2 366.264 60.4658   3
   9 -11   2 488.449 67.3688   1
   9 -11   2 465.073 66.0551   2
   9 -11   2 525.936 67.7566   5
   9  11   2 502.432 63.3446   3
  -9  11  -2 469.754 65.7323   4
  10 -11   2 85.9017 48.2740   2
  10 -11   2 -41.331 39.1695   3
  10 -11   2 -8.3786 37.0610   1
  10 -11   2 -47.314 43.9917   5
  10  11   2 -8.8898 38.7679   3
 -10  11  -2 -27.603 41.1436   4
  11 -11   2 301.053 63.1098   2
  11 -11   2 265.584 63.2106   3
 -11  11  -2 282.887 63.5999   4
  12 -11   2 66.3830 51.0442   3
  12 -11   2 129.428 57.1117   2
 -12  11  -2 57.7713 49.6361   4
  13 -12  -2 120.322 58.8009   5
  13 -12  -2 15.2961 50.7686   2
  13 -12  -2 139.775 61.6533   3
 -13  12   2 33.1193 54.8505   1
 -13  12   2 38.5183 55.1256   4
  12 -12  -2 222.555 62.8662   2
  12 -12  -2 299.617 64.0949   5
  12 -12  -2 158.818 56.8757   3
 -12  12   2 154.181 55.9180   1
 -12  12   2 222.414 61.0836   4
  11 -12  -2 218.738 50.6379   1
  11 -12  -2 246.528 59.8123   2
  11 -12  -2 175.830 56.0093   5
  11 -12  -2 76.0273 48.0729   3
 -11  12   2 171.555 57.3820   1
 -11  12   2 263.278 59.9627   4
  10 -12  -2 255.908 60.1749   2
  10 -12  -2 235.729 51.8294   1
  10 -12  -2 299.602 57.4965   3
  10 -12  -2 216.891 54.6009   5
 -10  12   2 224.664 56.1728   4
 -10  12   2 321.418 62.6401   1
   9 -12  -2 620.557 75.0698   1
   9 -12  -2 635.653 75.7794   2
   9 -12  -2 649.820 72.2062   3
   9 -12  -2 568.692 72.4532   5
  -9  12   2 486.750 72.5851   1
  -9  12   2 448.917 67.4095   4
   8 -12  -2 321.535 53.0895   2
   8 -12  -2 405.254 59.1852   5
   8 -12  -2 307.934 50.0675   3
   8 -12  -2 294.448 50.1000   1
  -8  12   2 266.783 55.8023   1
  -8  12   2 212.448 49.5330   4
   7 -12  -2 -7.2375 33.5803   3
   7 -12  -2 28.6222 36.2519   2
   7 -12  -2 -34.081 32.3097   1
   7 -12  -2 36.9555 36.9246   5
  -7  12   2 20.5188 38.6233   1
  -7  12   2 36.1437 36.4846   4
   6 -12  -2 970.108 72.5780   1
   6 -12  -2 814.003 70.5092   5
   6 -12  -2 905.595 68.4790   3
   6 -12  -2 992.621 74.3062   2
  -6  12   2 1014.18 68.8685   4
   6  12  -2 864.141 51.2023   3
  -6  12   2 960.580 75.1059   1
  -5 -12   2 160.228 26.0881   1
   5 -12  -2 115.097 33.3766   3
  -5 -12   2 131.591 19.2801   5
   5 -12  -2 120.243 37.2171   1
   5 -12  -2 152.869 39.1143   2
   5 -12  -2 144.488 37.3748   5
  -5  12   2 185.659 38.9679   4
   5  12  -2 136.695 18.9608   3
  -5  12   2 133.137 38.3515   1
   4 -12  -2 876.038 65.3919   2
  -4 -12   2 721.201 49.6901   1
   4 -12  -2 816.940 54.3865   3
  -4 -12   2 743.691 36.0993   2
   4 -12  -2 785.085 61.2928   5
   4 -12  -2 776.408 62.6737   1
  -4 -12   2 659.107 43.0328   5
   4  12  -2 676.406 30.0566   3
  -4  12   2 871.614 67.2814   1
  -4  12   2 742.480 57.4644   4
  -3 -12   2 589.844 42.2353   5
   3 -12  -2 602.603 54.5399   1
  -3 -12   2 535.772 35.4779   2
   3 -12  -2 571.343 45.6218   3
   3 -12  -2 439.924 52.3494   2
  -3 -12   2 590.865 46.5051   1
   3 -12  -2 583.219 55.6729   5
  -3  12   2 520.006 52.2930   4
   3  12  -2 511.054 45.7414   4
  -3  12   2 628.590 55.1581   1
   2 -12  -2 1394.66 77.3955   5
  -2 -12   2 1476.89 73.4944   1
   2 -12  -2 1436.29 64.6394   3
  -2 -12   2 1404.09 63.6336   2
   2 -12  -2 1318.69 79.5032   1
  -2 -12   2 1506.87 68.7226   5
  -2  12   2 1452.10 71.4050   4
   2  12  -2 1428.95 73.7528   4
  -2  12   2 1363.39 74.1835   1
  -1 -12   2 84.0430 25.1620   5
   1 -12  -2 120.397 19.7374   3
   1 -12  -2 141.917 32.4896   5
  -1 -12   2 77.5002 23.3449   2
   1 -12  -2 67.9503 27.9455   1
  -1 -12   2 96.8972 30.0712   1
   1  12  -2 109.161 29.1731   4
  -1  12   2 73.2749 23.5592   4
   0 -12   2 1137.66 65.5134   5
   0 -12  -2 1147.46 66.7298   5
   0 -12  -2 1228.11 50.6315   3
   0 -12  -2 1233.28 65.0553   1
   0 -12   2 1154.20 69.3083   1
   0 -12   2 1220.37 62.4782   2
   0  12  -2 1192.52 68.9914   4
   0  12   2 1416.84 61.6842   4
  -1 -12  -2 16.5554 23.1068   5
   1 -12   2 26.0028 27.6103   1
   1 -12   2 18.3241 24.0420   2
   1 -12   2 26.9311 16.6190   3
  -1 -12  -2 4.35999 13.1639   3
   1 -12   2 34.8355 26.8617   5
  -1  12  -2 -25.038 24.1101   4
   1  12   2 30.5432 18.2370   4
   2 -12   2 1003.04 66.8387   2
   2 -12   2 1024.73 66.5032   5
   2 -12   2 1015.90 53.7371   3
   2 -12   2 868.869 64.8562   1
  -2 -12  -2 1043.77 60.2353   5
  -2  12  -2 999.053 66.4666   4
   2  12   2 932.122 45.2596   4
  -3 -12  -2 12.7879 23.4255   5
   3 -12   2 47.7531 30.3330   5
   3 -12   2 106.077 33.7313   2
   3 -12   2 48.0376 23.2603   3
   3 -12   2 27.7868 30.0430   1
  -3  12  -2 12.3999 30.1319   4
   4 -12   2 456.549 49.6193   3
   4 -12   2 552.139 61.6719   1
  -4 -12  -2 528.644 45.3602   5
   4 -12   2 558.293 58.8034   2
   4 -12   2 529.328 59.5835   5
  -4  12  -2 603.775 60.4287   4
   5 -12   2 20.1798 31.9639   1
   5 -12   2 -12.793 32.5292   2
   5 -12   2 1.37518 28.7488   3
   5 -12   2 26.8600 34.2192   5
  -5 -12  -2 22.0951 21.2461   5
  -5  12  -2 -46.011 30.4707   4
   6 -12   2 547.606 65.0316   5
   6 -12   2 484.989 63.3977   2
   6 -12   2 409.739 57.0463   1
   6 -12   2 413.212 60.2233   3
  -6  12  -2 491.454 63.1726   4
   7 -12   2 116.362 44.0712   2
   7 -12   2 117.705 45.6777   3
   7 -12   2 83.2637 42.7555   5
   7 -12   2 146.762 44.1935   1
  -7  12  -2 130.598 45.4742   4
   7  12   2 75.0406 29.2087   3
   8 -12   2 553.764 72.4066   2
   8 -12   2 473.105 66.9018   3
   8 -12   2 408.556 59.9017   5
   8 -12   2 541.100 65.0393   1
  -8  12  -2 371.938 60.4686   4
   9 -12   2 466.718 68.2350   3
   9 -12   2 295.924 55.7289   5
   9 -12   2 309.085 58.9564   2
   9 -12   2 186.714 49.2248   1
  -9  12  -2 322.092 59.9403   4
  10 -12   2 173.968 56.1386   2
  10 -12   2 306.704 54.7233   1
  10 -12   2 226.384 55.3710   5
  10 -12   2 171.790 57.7002   3
 -10  12  -2 208.606 57.8241   4
  11 -12   2 76.8979 50.1053   2
  11 -12   2 18.1777 53.8941   3
 -11  12  -2 9.39984 48.3007   4
  12 -12   2 191.182 61.3976   2
  12 -12   2 159.998 57.8701   3
 -12  12  -2 206.398 62.0871   4
  13 -13  -2 217.921 66.4737   2
  13 -13  -2 87.9541 54.9963   3
  13 -13  -2 64.9454 53.1524   5
 -13  13   2 107.366 55.1929   1
 -13  13   2 286.196 73.3772   4
  12 -13  -2 81.6833 53.7650   2
  12 -13  -2 49.3194 48.3625   5
  12 -13  -2 153.568 56.6160   3
 -12  13   2 110.479 56.9830   1
 -12  13   2 143.927 58.4655   4
  11 -13  -2 60.3707 50.5408   5
  11 -13  -2 31.4433 49.5879   3
  11 -13  -2 13.1703 48.5118   2
  11 -13  -2 42.2347 46.1408   1
 -11  13   2 -8.7859 44.7252   4
 -11  13   2 -81.954 43.1054   1
  10 -13  -2 117.739 49.5705   5
  10 -13  -2 193.832 52.3471   1
  10 -13  -2 12.7466 44.1093   2
  10 -13  -2 96.8103 47.1246   3
 -10  13   2 90.5546 50.3629   4
 -10  13   2 143.099 53.9748   1
   9 -13  -2 558.696 74.7555   2
   9 -13  -2 446.718 62.2461   3
   9 -13  -2 518.777 72.9300   5
   9 -13  -2 549.919 76.1128   1
  -9  13   2 588.037 75.8771   1
  -9  13   2 436.516 64.9637   4
   8 -13  -2 182.382 46.9532   5
   8 -13  -2 109.568 44.1402   3
   8 -13  -2 190.289 49.5088   2
   8 -13  -2 77.1958 45.2803   1
  -8  13   2 204.424 49.9633   1
  -8  13   2 150.612 48.1880   4
   7 -13  -2 653.474 69.8301   5
   7 -13  -2 459.420 63.6917   1
   7 -13  -2 554.543 69.6374   2
   7 -13  -2 452.203 57.7480   3
  -7  13   2 620.772 66.6630   4
  -7  13   2 622.363 70.2039   1
   6 -13  -2 72.7876 39.0314   5
   6 -13  -2 57.8942 40.2726   1
   6 -13  -2 89.7410 33.2395   3
   6 -13  -2 16.1131 34.7621   2
  -6  13   2 37.9366 40.3361   1
  -6  13   2 57.7693 36.2169   4
  -5 -13   2 646.647 48.2227   1
   5 -13  -2 695.276 66.0217   2
   5 -13  -2 609.590 63.4069   1
   5 -13  -2 568.290 56.2084   3
   5 -13  -2 749.702 66.5639   5
  -5  13   2 760.919 71.8919   1
  -5  13   2 740.959 63.4965   4
   4 -13  -2 549.905 56.6989   1
   4 -13  -2 486.172 55.0780   5
  -4 -13   2 428.695 32.0029   2
   4 -13  -2 521.231 47.0122   3
   4 -13  -2 507.118 58.0494   2
  -4 -13   2 402.633 43.5188   1
  -4 -13   2 489.897 39.0099   5
  -4  13   2 495.678 52.6928   4
  -4  13   2 439.531 54.3108   1
   3 -13  -2 295.751 44.9484   1
  -3 -13   2 364.468 32.0089   2
   3 -13  -2 379.930 51.8398   5
  -3 -13   2 360.564 37.1941   5
   3 -13  -2 329.608 44.8320   2
   3 -13  -2 364.323 37.8638   3
  -3 -13   2 495.486 45.8004   1
  -3  13   2 435.468 50.8675   1
  -3  13   2 480.003 46.9342   4
   3  13  -2 342.474 47.8357   4
   2 -13  -2 101.721 33.4750   5
  -2 -13   2 94.6894 29.7450   1
  -2 -13   2 122.450 26.7980   5
   2 -13  -2 78.7659 34.5567   1
   2 -13  -2 76.3733 21.8644   3
  -2 -13   2 123.730 23.9242   2
  -2  13   2 95.0565 26.8872   4
  -2  13   2 134.685 32.1354   1
   2  13  -2 64.9306 28.8314   4
  -1 -13   2 461.497 42.8431   2
   1 -13  -2 587.071 36.4042   3
   1 -13  -2 573.832 53.1010   5
  -1 -13   2 582.479 47.0978   5
   1 -13  -2 591.127 52.3717   1
  -1 -13   2 468.120 52.1639   1
  -1  13   2 544.020 43.7143   4
   1  13  -2 565.248 49.3666   4
   0 -13  -2 78.1010 31.9480   5
   0 -13  -2 119.074 30.1009   1
   0 -13  -2 106.373 17.0409   3
   0 -13   2 56.7141 27.3149   5
   0 -13   2 80.5995 25.5402   2
   0 -13   2 110.893 31.3015   1
   0  13  -2 161.953 36.1500   4
   0  13   2 141.276 26.1229   4
   1 -13   2 524.885 51.5771   5
   1 -13   2 516.186 35.9921   3
   1 -13   2 525.421 48.8863   2
  -1 -13  -2 476.509 46.0215   1
  -1 -13  -2 532.161 29.4086   3
   1 -13   2 533.415 53.8081   1
  -1 -13  -2 547.418 46.4007   5
  -1  13  -2 572.089 53.3133   4
   1  13   2 538.983 39.7496   4
   2 -13   2 -6.4228 18.2359   3
  -2 -13  -2 12.3035 14.1458   3
   2 -13   2 -5.1953 29.6781   1
   2 -13   2 -16.618 24.3993   2
   2 -13   2 6.81618 27.4692   5
  -2 -13  -2 14.2903 25.5583   5
  -2  13  -2 1.43281 29.0601   4
   2  13   2 -10.915 15.7499   4
   3 -13   2 407.297 43.7781   3
   3 -13   2 380.250 54.5239   1
   3 -13   2 571.489 57.6898   5
  -3 -13  -2 423.034 44.1095   5
   3 -13   2 493.134 54.4066   2
  -3  13  -2 469.679 54.8770   4
   4 -13   2 276.752 48.8659   5
  -4 -13  -2 411.004 44.5028   5
   4 -13   2 444.839 47.9900   3
   4 -13   2 502.116 58.7372   2
   4 -13   2 448.344 57.2513   1
  -4  13  -2 450.458 57.4687   4
   5 -13   2 621.454 66.2447   1
  -5 -13  -2 636.627 48.5815   5
   5 -13   2 661.846 62.2877   3
   5 -13   2 706.487 67.9747   2
   5 -13   2 785.990 71.5097   5
  -5  13  -2 579.006 67.6390   4
   6 -13   2 22.8761 36.8854   2
   6 -13   2 20.6726 34.4988   3
   6 -13   2 48.7881 37.1956   5
   6 -13   2 0.19469 35.2221   1
  -6  13  -2 -32.388 34.7163   4
   7 -13   2 940.677 82.7102   2
   7 -13   2 1034.47 82.7205   3
   7 -13   2 920.524 78.6939   1
   7 -13   2 824.353 80.8995   5
  -7  13  -2 1093.80 86.7258   4
   8 -13   2 16.0905 44.3076   2
   8 -13   2 59.0266 39.8676   1
   8 -13   2 32.8876 43.3016   5
   8 -13   2 92.7328 45.4961   3
  -8  13  -2 55.1273 46.0985   4
   9 -13   2 423.329 67.0702   2
   9 -13   2 460.694 64.5748   1
   9 -13   2 371.639 65.9787   5
   9 -13   2 443.638 64.0598   3
  -9  13  -2 380.778 64.1109   4
  10 -13   2 299.340 57.2228   1
  10 -13   2 230.028 57.9573   2
  10 -13   2 223.321 55.0418   5
  10 -13   2 177.982 55.4987   3
 -10  13  -2 204.512 55.8035   4
  11 -13   2 146.246 61.8354   2
  11 -13   2 190.399 58.0816   3
 -11  13  -2 190.131 61.3224   4
  12 -13   2 146.884 58.5660   3
  12 -13   2 193.022 68.8839   2
 -12  13  -2 163.069 61.8620   4
  13 -14  -2 104.167 56.8887   2
  13 -14  -2 -75.598 47.7528   5
  13 -14  -2 53.2443 51.4344   3
 -13  14   2 51.5426 52.8602   1
  12 -14  -2 196.465 63.8406   3
  12 -14  -2 283.189 66.6029   2
  12 -14  -2 320.547 68.0294   5
 -12  14   2 279.113 66.5359   4
 -12  14   2 377.361 73.8892   1
  11 -14  -2 14.2558 47.5939   2
  11 -14  -2 78.0787 46.4919   1
  11 -14  -2 200.543 55.0199   5
  11 -14  -2 33.1725 50.5286   3
 -11  14   2 -5.6040 49.2637   1
 -11  14   2 94.2152 52.3819   4
  10 -14  -2 276.228 59.2682   5
  10 -14  -2 211.011 56.8220   2
  10 -14  -2 389.413 64.7767   1
  10 -14  -2 299.837 58.2174   3
 -10  14   2 347.492 66.2361   1
 -10  14   2 371.556 63.9656   4
   9 -14  -2 40.0537 39.8292   3
   9 -14  -2 127.305 53.3121   5
   9 -14  -2 60.9552 48.7469   1
   9 -14  -2 114.238 49.6697   2
  -9  14   2 84.0686 48.2618   4
  -9  14   2 99.8593 49.0575   1
   8 -14  -2 272.285 56.5438   2
   8 -14  -2 343.733 57.5943   3
   8 -14  -2 464.455 62.8696   5
   8 -14  -2 403.942 61.9948   1
  -8  14   2 333.231 57.9601   1
  -8  14   2 325.723 58.6828   4
   7 -14  -2 230.171 48.9838   5
   7 -14  -2 135.784 46.9486   2
   7 -14  -2 249.412 43.9460   3
   7 -14  -2 257.127 51.6129   1
  -7  14   2 172.072 48.9007   1
  -7  14   2 248.241 50.3633   4
   6 -14  -2 523.573 59.1146   3
   6 -14  -2 411.158 57.9051   2
   6 -14  -2 442.853 61.0567   1
   6 -14  -2 539.382 66.4040   5
  -6  14   2 455.151 63.0778   4
  -6  14   2 517.048 68.5926   1
   5 -14  -2 54.1466 35.3416   5
   5 -14  -2 -10.229 25.8996   3
   5 -14  -2 65.3683 37.8309   2
  -5 -14   2 11.9423 22.7948   1
   5 -14  -2 -3.5963 32.9997   1
  -5  14   2 34.9415 34.5289   4
  -5  14   2 13.2536 35.3761   1
   4 -14  -2 860.000 58.9680   3
   4 -14  -2 861.397 75.0730   1
  -4 -14   2 986.089 54.4514   5
  -4 -14   2 937.385 60.5699   1
   4 -14  -2 1020.65 75.2353   2
   4 -14  -2 1040.97 73.6058   5
  -4  14   2 782.297 65.0135   4
  -4  14   2 952.760 72.3277   1
  -3 -14   2 -11.043 19.7120   5
   3 -14  -2 -3.1982 29.4592   5
  -3 -14   2 26.4549 25.1796   1
   3 -14  -2 -5.3888 19.7300   3
   3 -14  -2 13.1847 32.1546   1
   3 -14  -2 -9.8860 28.5082   2
  -3 -14   2 -22.323 16.3217   2
   3  14  -2 -7.0996 27.0047   4
  -3  14   2 39.1261 31.3284   1
  -3  14   2 7.89852 29.0547   4
  -2 -14   2 758.996 60.1401   1
   2 -14  -2 912.447 64.8270   1
  -2 -14   2 909.716 57.0925   5
   2 -14  -2 861.332 48.5231   3
   2 -14  -2 819.915 65.5370   5
  -2 -14   2 778.707 49.6984   2
  -2  14   2 833.129 60.7631   4
   2  14  -2 935.339 63.2432   4
   1 -14  -2 -37.636 25.1954   5
  -1 -14   2 -19.118 26.6960   1
   1 -14  -2 -26.488 27.9380   1
  -1 -14   2 -37.842 20.7822   5
  -1 -14   2 -34.104 20.7265   2
   1 -14  -2 16.0909 16.9325   3
  -1  14   2 -42.976 20.9236   4
   1  14  -2 -2.9581 24.9075   4
   0 -14   2 903.503 56.8580   2
   0 -14  -2 926.576 63.9827   1
   0 -14   2 914.162 66.3798   1
   0 -14  -2 1018.21 64.3968   5
   0 -14  -2 894.072 41.5574   3
   0 -14   2 835.905 60.6061   5
   0  14   2 1002.53 55.6608   4
   0  14  -2 905.237 64.1910   4
   1 -14   2 39.0520 29.4992   5
   1 -14   2 31.1770 16.5984   3
  -1 -14  -2 -26.918 26.2114   5
   1 -14   2 52.2220 31.7633   1
   1 -14   2 -12.712 23.3023   2
  -1 -14  -2 22.9429 25.1001   1
   1  14   2 11.3456 20.9711   4
  -1  14  -2 -19.052 25.9983   4
  -2 -14  -2 2381.87 101.905   1
  -2 -14  -2 2579.98 107.204   5
   2 -14   2 2421.48 109.539   2
   2 -14   2 2381.67 112.775   5
   2 -14   2 2578.05 95.7064   3
   2 -14   2 2453.92 116.000   1
  -2  14  -2 2522.85 115.231   4
   2  14   2 2357.05 92.9429   4
   3 -14   2 -2.2720 22.0512   3
  -3 -14  -2 27.9825 26.9916   5
  -3 -14  -2 7.15230 21.4432   1
   3 -14   2 1.22686 32.6907   5
   3 -14   2 -12.363 30.8886   1
   3 -14   2 -16.771 28.9677   2
  -3  14  -2 -5.5771 30.5275   4
   4 -14   2 991.833 62.8447   3
   4 -14   2 857.444 75.7959   5
   4 -14   2 900.725 72.3254   2
  -4 -14  -2 785.915 58.0786   5
   4 -14   2 787.493 75.1039   1
  -4  14  -2 883.715 72.1354   4
   5 -14   2 -13.035 35.9477   5
   5 -14   2 -16.016 28.2160   3
   5 -14   2 3.74733 36.1801   1
   5 -14   2 -35.688 33.2885   2
  -5  14  -2 23.0453 37.1109   4
   6 -14   2 938.992 75.7777   3
   6 -14   2 790.241 78.2491   5
   6 -14   2 927.325 80.6535   2
   6 -14   2 872.453 83.9871   1
  -6  14  -2 927.167 81.2364   4
   7 -14   2 160.782 48.6436   5
   7 -14   2 184.201 49.1666   2
   7 -14   2 154.324 50.6576   1
   7 -14   2 244.175 50.2922   3
  -7  14  -2 190.913 52.8281   4
   8 -14   2 718.943 88.6217   2
   8 -14   2 752.191 82.1219   3
   8 -14   2 748.993 83.7341   1
   8 -14   2 757.829 83.7990   5
  -8  14  -2 627.504 76.8615   4
   9 -14   2 -37.701 39.7250   1
   9 -14   2 21.7539 46.0372   2
   9 -14   2 -2.3796 42.6970   5
   9 -14   2 59.4002 44.9231   3
  -9  14  -2 84.3241 48.5759   4
  10 -14   2 515.320 75.4731   5
  10 -14   2 345.761 63.2141   3
  10 -14   2 350.798 66.7894   2
  10 -14   2 360.880 63.8701   1
 -10  14  -2 309.286 64.7984   4
  11 -14   2 78.8191 51.6464   3
  11 -14   2 117.174 64.8985   2
  11 -14   2 191.997 54.8370   5
 -11  14  -2 156.429 61.1510   4
  12 -14   2 130.744 59.7410   3
  12 -14   2 178.064 65.7997   2
 -12  14  -2 271.703 69.2895   4
  12 -15  -2 415.657 73.8303   3
  12 -15  -2 204.854 60.4657   1
  12 -15  -2 431.144 73.6010   5
  12 -15  -2 301.501 68.1389   2
 -12  15   2 197.362 65.1302   4
 -12  15   2 466.162 77.1600   1
  11 -15  -2 71.7625 50.2677   2
  11 -15  -2 114.402 52.8150   1
  11 -15  -2 149.551 57.1999   3
  11 -15  -2 145.555 58.7184   5
 -11  15   2 217.562 58.4421   4
 -11  15   2 117.306 57.0930   1
  10 -15  -2 2.54750 45.2828   5
  10 -15  -2 50.6696 48.8263   1
  10 -15  -2 113.783 51.5343   2
  10 -15  -2 64.2089 45.0968   3
 -10  15   2 145.173 58.2733   1
 -10  15   2 91.7855 52.8949   4
   9 -15  -2 -20.606 39.9227   1
   9 -15  -2 26.7208 38.5847   3
   9 -15  -2 32.7119 46.0409   2
   9 -15  -2 5.99234 41.5438   5
  -9  15   2 32.4748 44.3076   1
  -9  15   2 51.7951 47.5946   4
   8 -15  -2 251.671 54.7752   2
   8 -15  -2 101.169 51.7331   5
   8 -15  -2 171.614 44.4436   3
   8 -15  -2 84.5151 45.2306   1
  -8  15   2 151.886 52.0650   1
  -8  15   2 63.2626 45.4057   4
   7 -15  -2 76.1966 39.5719   3
   7 -15  -2 134.953 50.5175   1
   7 -15  -2 110.718 46.1844   2
   7 -15  -2 111.654 45.9205   5
  -7  15   2 122.828 46.7769   4
  -7  15   2 217.892 55.4971   1
   6 -15  -2 690.579 75.6544   2
   6 -15  -2 878.773 78.5508   1
   6 -15  -2 716.251 65.2698   3
   6 -15  -2 742.242 74.8061   5
  -6  15   2 580.008 69.1083   4
  -6  15   2 571.247 72.4601   1
   5 -15  -2 203.306 46.3487   1
   5 -15  -2 228.800 48.1907   2
   5 -15  -2 196.677 37.3292   3
  -5 -15   2 195.548 42.4809   1
   5 -15  -2 216.909 50.0748   5
  -5  15   2 168.155 42.6623   4
  -5  15   2 207.199 48.4564   1
   4 -15  -2 18.7356 35.5121   1
  -4 -15   2 33.6294 23.2978   5
   4 -15  -2 -12.319 34.1136   2
  -4 -15   2 10.4843 25.6965   1
   4 -15  -2 -1.8147 34.6898   5
   4 -15  -2 -10.446 23.1469   3
  -4  15   2 -32.869 30.4693   4
  -4  15   2 33.3817 37.2049   1
   3 -15  -2 -22.005 31.1084   5
   3 -15  -2 33.0522 32.7918   1
   3 -15  -2 -14.561 33.7977   2
  -3 -15   2 19.7101 23.5024   5
  -3 -15   2 29.6588 20.2433   2
   3 -15  -2 35.0619 23.1041   3
  -3 -15   2 43.5294 28.1210   1
   3  15  -2 0.48555 29.1220   4
  -3  15   2 45.4125 32.9151   4
  -2 -15   2 -39.738 19.4286   5
   2 -15  -2 20.1795 19.7747   3
  -2 -15   2 31.2516 23.9348   2
   2 -15  -2 20.1014 31.5821   1
  -2 -15   2 -8.0880 25.5433   1
   2 -15  -2 -8.9139 30.1391   5
   2 -15  -2 -9.8771 28.7794   2
  -2  15   2 -19.039 24.0987   4
   2  15  -2 -30.890 28.7444   4
   1 -15  -2 322.843 44.9367   1
  -1 -15   2 306.117 42.0285   5
   1 -15  -2 303.277 44.2018   5
   1 -15  -2 375.455 34.6658   3
  -1 -15   2 291.256 37.2340   2
  -1 -15   2 337.165 45.3528   1
   1  15  -2 362.224 46.8329   4
  -1  15   2 273.123 39.7120   4
   0 -15   2 271.822 37.7229   2
   0 -15  -2 241.413 39.3923   5
   0 -15  -2 253.617 40.2500   1
   0 -15   2 220.507 39.6873   5
   0 -15   2 262.637 41.4711   1
   0  15   2 278.876 38.6195   4
   0  15  -2 218.090 39.4541   4
   1 -15   2 7.96346 25.3364   2
   1 -15   2 15.0015 29.6291   5
  -1 -15  -2 18.6289 27.7840   1
  -1 -15  -2 27.3226 27.4134   5
   1 -15   2 46.0438 35.2205   1
  -1  15  -2 13.1424 29.7240   4
   1  15   2 3.35220 21.9715   4
  -2 -15  -2 39.5940 26.3610   1
  -2 -15  -2 63.3911 30.4039   5
   2 -15   2 79.7429 37.7238   1
   2 -15   2 -38.636 26.3158   2
   2 -15   2 58.4610 21.4407   3
   2 -15   2 61.6147 34.3819   5
  -2  15  -2 41.5435 35.1220   4
   2  15   2 53.5061 21.9799   4
   3 -15   2 96.8483 39.1533   1
   3 -15   2 21.2068 33.1144   2
  -3 -15  -2 50.6166 26.3717   1
  -3 -15  -2 105.532 31.0543   5
   3 -15   2 73.0228 38.5582   5
   3 -15   2 81.2243 26.6876   3
  -3  15  -2 83.7624 38.2626   4
   4 -15   2 67.7041 45.2370   5
   4 -15   2 97.3250 31.7825   3
   4 -15   2 109.429 40.1352   2
   4 -15   2 103.666 43.5486   1
  -4 -15  -2 105.364 29.7958   5
  -4  15  -2 84.5109 41.0609   4
   5 -15   2 347.626 56.5748   1
   5 -15   2 306.044 54.5771   5
   5 -15   2 373.993 55.9792   2
   5 -15   2 443.487 54.1240   3
  -5  15  -2 324.896 55.2493   4
   6 -15   2 322.494 49.1946   3
   6 -15   2 349.051 58.8767   5
   6 -15   2 275.511 54.7887   1
   6 -15   2 252.565 54.2493   2
  -6  15  -2 379.441 59.0421   4
   7 -15   2 88.0068 46.9359   2
   7 -15   2 148.721 46.7272   3
   7 -15   2 72.9925 45.5380   5
   7 -15   2 91.5418 44.1856   1
  -7  15  -2 84.7885 47.7404   4
   8 -15   2 76.6070 47.4831   1
   8 -15   2 -7.6811 42.1426   2
   8 -15   2 13.0156 43.3979   3
   8 -15   2 68.2657 45.9340   5
  -8  15  -2 13.8543 43.8215   4
   9 -15   2 178.433 51.2643   3
   9 -15   2 129.391 51.1577   1
   9 -15   2 272.857 59.0137   5
   9 -15   2 290.461 65.7490   2
  -9  15  -2 206.922 56.6284   4
  10 -15   2 122.033 54.1364   1
  10 -15   2 283.227 63.6510   2
  10 -15   2 66.1908 48.9929   5
  10 -15   2 254.025 62.1438   3
 -10  15  -2 102.995 54.7042   4
  11 -15   2 -33.229 50.7292   3
  11 -15   2 138.531 60.3609   2
  11 -15   2 91.9883 51.3636   5
 -11  15  -2 49.4503 56.1673   4
  12 -16  -2 280.778 64.0844   1
  12 -16  -2 389.024 73.1986   5
  12 -16  -2 431.722 77.3340   2
  12 -16  -2 321.953 70.5422   3
 -12  16   2 316.167 68.6904   4
 -12  16   2 332.046 68.9029   1
  11 -16  -2 22.2123 55.7218   5
  11 -16  -2 24.2401 50.6358   2
  11 -16  -2 -19.851 40.8019   1
  11 -16  -2 -35.750 46.1755   3
 -11  16   2 -48.448 43.2830   4
 -11  16   2 -12.703 45.5039   1
  10 -16  -2 827.062 91.3971   3
  10 -16  -2 697.695 85.9412   5
  10 -16  -2 602.059 82.6760   2
  10 -16  -2 741.858 83.9723   1
 -10  16   2 602.621 81.7161   4
 -10  16   2 563.948 81.8351   1
   9 -16  -2 12.2750 40.0489   3
   9 -16  -2 11.0764 46.7492   5
   9 -16  -2 -53.407 43.3146   2
   9 -16  -2 29.7820 45.7285   1
  -9  16   2 51.5973 46.8865   4
  -9  16   2 -43.104 40.9678   1
   8 -16  -2 397.707 63.8094   2
   8 -16  -2 351.675 62.6007   5
   8 -16  -2 524.886 71.9781   1
   8 -16  -2 359.480 57.0623   3
  -8  16   2 471.835 66.1899   4
  -8  16   2 333.141 60.8593   1
   7 -16  -2 -34.221 39.1660   5
   7 -16  -2 45.0827 44.0505   2
   7 -16  -2 -4.4200 33.6600   3
   7 -16  -2 53.0657 43.2666   1
  -7  16   2 -17.837 40.8529   4
  -7  16   2 -7.3076 41.4883   1
   6 -16  -2 1342.48 93.9980   5
   6 -16  -2 1128.56 79.0658   3
   6 -16  -2 1070.97 91.0623   1
   6 -16  -2 1373.47 97.0305   2
  -6  16   2 1101.25 88.9115   4
  -6  16   2 1302.40 99.3865   1
   5 -16  -2 30.1194 38.3407   5
   5 -16  -2 27.8868 40.1040   2
   5 -16  -2 35.5741 39.7491   1
   5 -16  -2 19.6414 29.4647   3
  -5  16   2 39.5985 39.9676   1
  -5  16   2 33.8096 37.8866   4
   4 -16  -2 962.611 80.0213   2
   4 -16  -2 1185.43 85.2425   5
  -4 -16   2 1162.45 67.5847   5
   4 -16  -2 1196.41 85.1368   1
   4 -16  -2 1047.43 66.6471   3
  -4 -16   2 1231.23 72.8660   1
  -4  16   2 1115.49 82.5179   1
  -4  16   2 1042.36 80.9563   4
   3 -16  -2 -71.695 29.2985   5
   3 -16  -2 24.4048 21.8488   3
  -3 -16   2 -22.398 25.5677   1
  -3 -16   2 12.7777 33.4281   2
   3 -16  -2 4.52550 32.8990   1
  -3 -16   2 24.9664 24.8369   5
   3 -16  -2 21.4490 34.7486   2
  -3  16   2 26.5704 30.7594   4
   3  16  -2 -20.496 27.8288   4
   2 -16  -2 1319.77 84.1091   5
  -2 -16   2 1329.74 74.6953   5
  -2 -16   2 1300.98 80.2957   1
   2 -16  -2 1300.50 83.0723   1
   2 -16  -2 1249.76 81.0296   2
  -2 -16   2 1242.65 67.8867   2
   2  16  -2 1294.72 78.8130   4
  -2  16   2 1252.81 77.7366   4
  -1 -16   2 -15.544 28.5301   5
  -1 -16   2 15.2274 28.8192   1
   1 -16  -2 -0.8741 30.8695   1
  -1 -16   2 -0.5993 25.2736   2
   1 -16  -2 9.03897 30.7637   5
  -1  16   2 20.7645 28.2678   4
   1  16  -2 -2.3367 26.9921   4
   0 -16  -2 2017.05 97.5968   5
   0 -16   2 1804.89 94.7930   5
   0 -16   2 1952.34 94.2789   2
   0 -16   2 1768.52 101.177   1
   0 -16  -2 1864.76 94.4200   1
   0  16  -2 1858.80 96.3298   4
   0  16   2 1904.64 87.9419   4
  -1 -16  -2 259.123 39.9853   5
  -1 -16  -2 224.081 39.4999   1
   1 -16   2 323.982 46.8439   5
   1 -16   2 235.473 41.8070   2
   1 -16   2 267.243 46.6052   1
  -1  16  -2 281.917 45.2663   4
   1  16   2 240.823 34.5546   4
  -2 -16  -2 1114.36 72.4203   5
  -2 -16  -2 1216.32 73.9067   1
   2 -16   2 1199.39 81.4498   2
   2 -16   2 1214.04 82.0662   5
   2 -16   2 1081.99 82.1944   1
  -2  16  -2 1178.18 81.1042   4
   3 -16   2 4.44127 36.8663   1
   3 -16   2 -14.986 38.6188   3
  -3 -16  -2 -34.619 25.4149   5
  -3 -16  -2 -34.539 23.2892   1
   3 -16   2 15.0507 35.7354   5
   3 -16   2 -21.876 32.2057   2
  -3  16  -2 34.0020 36.3727   4
  -4 -16  -2 1528.73 82.2790   5
   4 -16   2 1667.41 103.695   1
   4 -16   2 1724.64 103.062   5
   4 -16   2 1670.81 85.3999   3
   4 -16   2 1564.09 98.3302   2
  -4  16  -2 1558.43 98.7433   4
   5 -16   2 36.6412 43.6641   1
   5 -16   2 38.1484 32.3400   3
   5 -16   2 19.8880 39.3043   5
   5 -16   2 -39.278 37.5410   2
  -5  16  -2 -12.334 37.7211   4
   6 -16   2 1259.33 85.2830   3
   6 -16   2 1130.80 94.5836   5
   6 -16   2 1276.97 95.9935   2
   6 -16   2 1405.83 96.0256   1
  -6  16  -2 1231.43 94.8752   4
   7 -16   2 -67.767 41.4023   1
   7 -16   2 26.8963 39.3245   3
   7 -16   2 97.0585 48.4282   5
   7 -16   2 10.9422 44.3349   2
  -7  16  -2 68.3508 46.1910   4
   8 -16   2 470.593 67.9657   1
   8 -16   2 286.264 61.2984   2
   8 -16   2 298.812 58.2757   3
   8 -16   2 350.037 63.1110   5
  -8  16  -2 300.162 61.6505   4
   9 -16   2 -0.2885 50.8994   5
   9 -16   2 30.8902 48.5228   1
   9 -16   2 -16.915 37.9609   3
   9 -16   2 67.4269 51.0683   2
  -9  16  -2 -74.999 42.2307   4
  10 -16   2 707.175 90.5279   5
  10 -16   2 847.883 98.9501   2
  10 -16   2 644.369 88.3672   1
  10 -16   2 740.691 94.3539   3
 -10  16  -2 635.070 87.3146   4
  11 -16   2 27.6369 54.5459   3
  11 -16   2 48.1529 57.3872   5
  11 -16   2 21.1239 55.1676   2
 -11  16  -2 -60.666 47.0849   4
  11 -17  -2 4.63330 54.3718   5
  11 -17  -2 26.8595 50.0007   3
  11 -17  -2 40.6768 52.5370   2
  11 -17  -2 -47.793 45.9254   1
 -11  17   2 52.2741 51.4866   4
 -11  17   2 -10.138 47.8546   1
  10 -17  -2 288.223 67.3492   5
  10 -17  -2 240.370 61.9840   1
  10 -17  -2 191.851 56.3795   3
  10 -17  -2 158.782 58.5706   2
 -10  17   2 199.227 66.5936   1
 -10  17   2 132.096 58.1462   4
   9 -17  -2 -11.046 40.5887   3
   9 -17  -2 -59.112 43.6458   1
   9 -17  -2 -45.197 44.2942   2
   9 -17  -2 -11.700 49.4511   5
  -9  17   2 6.52441 46.8095   1
  -9  17   2 -2.7498 50.5856   4
   8 -17  -2 28.2078 42.0001   3
   8 -17  -2 71.4840 47.4898   2
   8 -17  -2 -25.528 41.1060   5
   8 -17  -2 3.87136 45.7819   1
  -8  17   2 105.318 56.5977   1
  -8  17   2 21.3297 50.5754   4
   7 -17  -2 -1.6705 31.4285   3
   7 -17  -2 30.8932 44.1713   5
   7 -17  -2 23.5361 42.5203   2
   7 -17  -2 43.8719 45.0203   1
  -7  17   2 3.95958 41.0459   4
  -7  17   2 -66.781 39.2822   1
   6 -17  -2 287.882 57.2796   1
   6 -17  -2 326.808 58.0530   5
   6 -17  -2 234.300 44.1652   3
   6 -17  -2 276.749 57.1518   2
  -6  17   2 351.892 57.4244   4
  -6  17   2 355.911 59.4607   1
   5 -17  -2 84.2408 45.3934   2
   5 -17  -2 77.2319 41.1476   5
   5 -17  -2 68.1465 43.7781   1
   5 -17  -2 34.0417 30.0498   3
  -5  17   2 25.9764 38.8068   4
  -4 -17   2 105.556 35.6710   1
   4 -17  -2 80.2379 43.1750   5
   4 -17  -2 107.232 42.7478   1
   4 -17  -2 200.043 49.0074   2
  -4  17   2 111.908 40.0251   4
   3 -17  -2 -12.904 35.2610   5
   3 -17  -2 -29.536 33.3646   2
  -3 -17   2 -10.120 24.9952   5
  -3 -17   2 -50.802 27.1131   1
   3 -17  -2 4.81227 34.9408   1
   3  17  -2 25.1169 31.0929   4
  -3  17   2 25.6888 35.4906   4
  -2 -17   2 65.8424 35.3230   1
  -2 -17   2 101.782 32.9955   5
   2 -17  -2 99.4992 40.6306   1
  -2 -17   2 55.9063 28.2931   2
   2 -17  -2 69.4396 36.9270   2
   2 -17  -2 129.959 45.3018   5
  -2  17   2 47.8786 31.7563   4
   2  17  -2 58.5401 31.7282   4
   1 -17  -2 239.103 47.0599   5
   1 -17  -2 121.024 37.0704   1
  -1 -17   2 198.344 36.8275   5
  -1 -17   2 184.962 43.4667   1
   1 -17  -2 124.607 39.6087   2
  -1 -17   2 215.951 37.1443   2
  -1  17   2 111.237 31.4779   4
   1  17  -2 194.365 40.2877   4
   0 -17   2 37.4303 32.3059   5
   0 -17   2 87.5252 30.6630   2
   0 -17  -2 50.0499 34.8625   5
   0 -17   2 59.9268 36.3025   1
   0 -17  -2 78.0232 35.6297   1
   0  17  -2 81.4461 39.6066   4
   0  17   2 41.8716 29.3370   4
  -1 -17  -2 50.9396 34.6134   5
   1 -17   2 -68.795 34.9766   1
   1 -17   2 -19.887 34.5964   5
   1 -17   2 12.2465 28.7866   2
  -1 -17  -2 4.84497 30.0553   1
  -1  17  -2 26.0776 37.4554   4
   1  17   2 -4.1796 24.1356   4
   2 -17   2 32.2745 41.6663   1
  -2 -17  -2 -3.4180 30.8772   5
  -2 -17  -2 3.47060 28.5736   1
   2 -17   2 53.7854 33.5570   2
   2 -17   2 -26.449 33.3563   5
  -2  17  -2 -33.680 32.6286   4
   3 -17   2 0.33572 35.6654   2
  -3 -17  -2 16.4607 30.1651   5
   3 -17   2 14.2366 37.1296   5
   3 -17   2 -16.433 38.2002   1
  -3 -17  -2 39.7056 30.7160   1
  -3  17  -2 23.3533 37.7097   4
   4 -17   2 206.906 48.3230   1
   4 -17   2 186.225 48.7953   5
  -4 -17  -2 173.817 36.7561   5
   4 -17   2 111.165 42.7249   2
  -4  17  -2 154.365 49.0125   4
   5 -17   2 91.4113 45.5653   5
   5 -17   2 33.8917 40.7598   2
   5 -17   2 11.5250 40.9144   1
  -5  17  -2 84.6260 45.0274   4
   6 -17   2 116.217 48.7505   1
   6 -17   2 210.521 54.6181   2
   6 -17   2 150.925 41.4882   3
   6 -17   2 207.523 53.3566   5
  -6  17  -2 82.4807 50.0828   4
   7 -17   2 7.67371 47.1168   1
   7 -17   2 -48.171 41.4497   2
   7 -17   2 31.2560 45.9381   5
   7 -17   2 33.2706 38.9510   3
  -7  17  -2 1.15866 44.2505   4
   8 -17   2 10.2855 45.6663   2
   8 -17   2 2.41712 37.1860   3
   8 -17   2 117.632 53.8938   5
   8 -17   2 3.41444 46.0495   1
  -8  17  -2 87.1895 51.1556   4
   9 -17   2 38.5984 51.1675   1
   9 -17   2 5.73566 48.9777   2
   9 -17   2 16.1429 47.0651   5
   9 -17   2 -0.3807 42.0035   3
  -9  17  -2 16.8381 46.8814   4
  10 -17   2 237.338 65.0984   1
  10 -17   2 271.655 67.0947   2
  10 -17   2 337.520 69.9180   5
  10 -17   2 324.599 66.4034   3
 -10  17  -2 220.443 61.7770   4
  11 -18  -2 45.9494 52.7060   1
  11 -18  -2 30.3989 56.7975   2
  11 -18  -2 129.673 54.6605   3
  11 -18  -2 55.8124 55.2801   5
 -11  18   2 -18.795 48.9456   4
 -11  18   2 117.701 60.5172   1
  10 -18  -2 225.468 53.8314   3
  10 -18  -2 259.724 66.6226   1
  10 -18  -2 173.714 60.2269   5
  10 -18  -2 291.420 64.8992   2
 -10  18   2 241.746 70.9813   1
 -10  18   2 374.265 74.0993   4
   9 -18  -2 34.9160 49.1442   2
   9 -18  -2 48.6341 41.4752   3
   9 -18  -2 80.9183 51.1814   1
   9 -18  -2 36.8045 48.6770   5
  -9  18   2 30.5036 47.6456   4
  -9  18   2 54.5856 52.3131   1
   8 -18  -2 471.986 70.1685   5
   8 -18  -2 626.442 82.4470   1
   8 -18  -2 565.508 76.4627   2
   8 -18  -2 559.908 74.0725   3
  -8  18   2 535.901 74.5463   4
  -8  18   2 693.489 97.6859   1
   7 -18  -2 -39.965 40.0119   1
   7 -18  -2 -29.725 46.1673   5
   7 -18  -2 52.0790 51.3383   2
   7 -18  -2 -7.7463 35.0772   3
  -7  18   2 -9.7520 43.0274   1
  -7  18   2 -21.790 41.3808   4
   6 -18  -2 819.237 83.8063   1
   6 -18  -2 747.537 82.0568   5
   6 -18  -2 759.789 81.6834   2
  -6  18   2 627.291 74.7427   4
   5 -18  -2 69.5758 44.9596   1
   5 -18  -2 22.1009 42.6637   2
   5 -18  -2 72.0761 48.4343   5
  -5  18   2 84.6752 41.9365   4
  -4 -18   2 867.275 70.8806   1
   4 -18  -2 792.720 79.5385   5
   4 -18  -2 852.238 81.8059   2
   4 -18  -2 1077.07 90.8283   1
  -4  18   2 812.813 73.4882   4
   3 -18  -2 -50.740 34.0671   1
  -3 -18   2 10.6439 28.5865   5
  -3 -18   2 9.52436 32.0266   1
   3 -18  -2 12.3479 37.7893   5
   3 -18  -2 -16.120 40.0243   2
  -3  18   2 24.9405 33.6631   4
   3  18  -2 62.7273 35.8600   4
  -2 -18   2 1361.86 88.8535   1
  -2 -18   2 1325.97 74.9915   2
   2 -18  -2 1352.50 87.7913   2
  -2 -18   2 1402.97 81.8742   5
   2 -18  -2 1193.68 87.8863   5
   2 -18  -2 1370.39 90.0919   1
   2  18  -2 1384.18 86.3949   4
  -2  18   2 1354.92 86.1448   4
   1 -18  -2 -18.317 30.5082   1
   1 -18  -2 38.1543 35.3605   5
   1 -18  -2 21.1449 33.1408   2
  -1 -18   2 2.73478 31.7963   5
  -1 -18   2 -54.210 24.5642   2
  -1 -18   2 36.2718 34.9076   1
   1  18  -2 63.7655 37.9113   4
  -1  18   2 24.7540 31.4053   4
   0 -18  -2 861.244 71.3821   5
   0 -18   2 798.683 73.0195   5
   0 -18   2 786.004 68.1966   2
   0 -18   2 816.922 79.2999   1
   0 -18  -2 922.394 74.0182   1
   0  18   2 921.356 63.4576   4
   0  18  -2 785.914 75.7315   4
  -1 -18  -2 -7.5495 33.7503   5
  -1 -18  -2 -11.886 28.1584   1
   1 -18   2 53.1433 36.4306   5
   1 -18   2 23.5097 33.5627   2
   1 -18   2 3.49720 37.9015   1
  -1  18  -2 40.5233 42.3443   4
  -2 -18  -2 1431.56 85.1966   1
  -2 -18  -2 1588.82 90.4717   5
   2 -18   2 1444.50 89.9661   2
   2 -18   2 1450.42 94.8925   5
   2 -18   2 1433.15 97.3916   1
  -2  18  -2 1616.42 101.857   4
   3 -18   2 -10.278 39.4026   2
   3 -18   2 53.0816 40.4201   5
   3 -18   2 9.25527 43.9715   1
  -3 -18  -2 16.3169 30.7499   5
  -3  18  -2 2.99227 40.4789   4
   4 -18   2 872.295 79.7716   2
   4 -18   2 946.424 82.2354   1
   4 -18   2 827.366 83.8010   5
  -4  18  -2 822.032 80.6082   4
   5 -18   2 11.4198 43.5741   1
   5 -18   2 -8.8826 39.0914   5
   5 -18   2 85.0012 47.7772   2
  -5  18  -2 -42.376 38.7722   4
   6 -18   2 1027.65 91.8028   5
   6 -18   2 838.574 85.2633   2
   6 -18   2 933.406 87.4978   1
  -6  18  -2 746.002 83.9227   4
   7 -18   2 -90.403 42.7600   1
   7 -18   2 37.6572 47.3671   5
   7 -18   2 -43.907 42.7694   2
  -7  18  -2 -10.797 43.7935   4
   8 -18   2 585.383 81.0866   1
   8 -18   2 563.931 100.141   3
   8 -18   2 695.988 89.2253   5
   8 -18   2 672.499 86.6756   2
  -8  18  -2 571.133 79.1854   4
   9 -18   2 113.130 51.4836   1
   9 -18   2 -19.510 43.7052   3
   9 -18   2 -23.601 48.6295   2
   9 -18   2 71.7646 52.5466   5
  -9  18  -2 39.8559 49.9043   4
  10 -18   2 336.272 73.7029   5
  10 -18   2 362.609 69.0085   1
  10 -18   2 343.110 67.2011   3
  10 -18   2 458.817 77.1182   2
 -10  18  -2 443.442 72.5418   4
  10 -19  -2 169.148 58.3381   1
  10 -19  -2 101.047 54.5496   5
  10 -19  -2 279.976 69.8261   2
 -10  19   2 229.595 61.8325   4
   9 -19  -2 21.0582 56.5646   5
   9 -19  -2 74.1596 52.5459   2
   9 -19  -2 143.264 56.0237   1
  -9  19   2 -42.632 45.3630   4
   8 -19  -2 285.005 63.7989   2
   8 -19  -2 272.209 67.1237   1
   8 -19  -2 382.659 68.1581   5
  -8  19   2 287.712 62.3216   4
   7 -19  -2 172.120 54.0057   5
   7 -19  -2 278.753 60.1891   2
   7 -19  -2 281.284 62.9347   1
  -7  19   2 110.220 50.3594   4
   6 -19  -2 -68.028 38.2300   1
   6 -19  -2 45.6790 51.1190   2
   6 -19  -2 65.9638 46.4747   5
  -6  19   2 9.24574 41.9452   4
   5 -19  -2 67.7042 46.2764   2
   5 -19  -2 159.435 51.1398   5
   5 -19  -2 12.5665 42.4004   1
  -5  19   2 86.6075 44.4097   4
   4 -19  -2 121.280 45.0283   2
   4 -19  -2 131.044 48.8854   5
   4 -19  -2 174.804 49.6969   1
  -4  19   2 177.998 45.0465   4
   3 -19  -2 160.112 49.2002   1
   3 -19  -2 89.7367 43.3479   5
  -3 -19   2 158.756 38.8492   5
   3 -19  -2 129.429 45.0326   2
  -3 -19   2 218.820 43.8761   1
  -3  19   2 189.267 44.8971   4
   3  19  -2 164.297 42.5438   4
   2 -19  -2 29.9724 40.5643   1
   2 -19  -2 2.27237 35.3697   2
  -2 -19   2 49.6665 36.3507   1
  -2 -19   2 -22.345 29.8756   5
   2 -19  -2 -47.682 40.2492   5
  -2  19   2 39.9316 36.8495   4
   2  19  -2 63.7565 35.3531   4
  -1 -19   2 284.364 42.5477   2
  -1 -19   2 263.538 51.8663   1
   1 -19  -2 257.204 49.4578   1
   1 -19  -2 261.399 48.6685   5
   1 -19  -2 247.337 47.0096   2
  -1 -19   2 350.941 50.5615   5
  -1  19   2 269.017 45.3774   4
   1  19  -2 251.370 50.8768   4
   0 -19  -2 41.6058 38.8763   5
   0 -19   2 37.9507 34.2277   2
   0 -19   2 0.05128 36.9242   1
   0 -19  -2 10.6481 33.8670   2
   0 -19   2 -11.696 35.3039   5
   0 -19  -2 1.09673 36.4362   1
   0  19   2 100.250 33.8555   4
   0  19  -2 31.4302 40.2981   4
   1 -19   2 306.770 52.8709   5
  -1 -19  -2 326.713 52.4543   5
   1 -19   2 417.886 62.7313   1
   1 -19   2 283.266 47.0589   2
  -1 -19  -2 358.923 51.6329   1
  -1  19  -2 307.566 53.1632   4
   2 -19   2 -8.0100 31.3790   2
  -2 -19  -2 31.9495 33.5226   1
   2 -19   2 18.8845 44.7121   1
  -2 -19  -2 48.3595 35.9661   5
   2 -19   2 -24.055 33.8303   5
  -2  19  -2 -29.687 36.2117   4
  -3 -19  -2 41.7145 35.5884   5
   3 -19   2 126.260 48.0129   1
   3 -19   2 112.637 45.3246   5
   3 -19   2 56.1042 41.5513   2
  -3  19  -2 50.4863 42.3963   4
   4 -19   2 65.5084 51.9269   5
   4 -19   2 95.8868 46.5575   1
   4 -19   2 76.9880 43.2556   2
  -4  19  -2 145.499 49.4809   4
   5 -19   2 139.024 48.6091   2
   5 -19   2 79.5106 48.8628   1
   5 -19   2 122.438 51.2189   5
  -5  19  -2 146.950 49.4659   4
   6 -19   2 0.91995 49.2604   5
   6 -19   2 24.0253 45.8428   1
   6 -19   2 -10.403 47.6031   2
  -6  19  -2 7.46410 45.2348   4
   7 -19   2 82.5974 51.7105   2
   7 -19   2 157.153 60.5824   1
   7 -19   2 354.632 64.4515   5
  -7  19  -2 262.014 60.6225   4
   8 -19   2 34.6716 51.2818   2
   8 -19   2 93.6044 54.1287   5
   8 -19   2 51.9068 49.6343   1
  -8  19  -2 -49.046 44.9195   4
   9 -19   2 111.711 54.7414   5
   9 -19   2 73.4256 50.9099   1
   9 -19   2 -23.706 49.3278   2
  -9  19  -2 -51.297 43.6345   4
  10 -19   2 121.344 60.1007   2
  10 -19   2 262.750 73.3640   5
  10 -20  -2 176.165 64.9908   1
  10 -20  -2 159.819 63.7200   2
  10 -20  -2 253.577 68.9650   5
 -10  20   2 184.895 64.0893   4
   9 -20  -2 90.7631 57.4365   1
   9 -20  -2 45.9302 54.2380   2
   9 -20  -2 99.5642 54.3251   5
  -9  20   2 45.2278 52.3514   4
   8 -20  -2 308.529 64.6963   1
   8 -20  -2 370.238 68.4020   2
   8 -20  -2 366.376 68.3731   5
  -8  20   2 240.912 61.9772   4
   7 -20  -2 -15.312 44.5998   2
   7 -20  -2 18.8088 47.2439   5
   7 -20  -2 -46.075 47.8376   1
  -7  20   2 90.7849 49.7419   4
   6 -20  -2 385.861 65.9622   5
   6 -20  -2 476.341 68.0062   2
   6 -20  -2 404.434 68.8001   1
  -6  20   2 371.281 63.7485   4
   5 -20  -2 -4.2141 40.9942   5
   5 -20  -2 11.9713 49.6699   1
   5 -20  -2 13.3483 43.5506   2
  -5  20   2 20.3990 39.5708   4
   4 -20  -2 170.758 52.2086   1
   4 -20  -2 231.337 55.7124   2
   4 -20  -2 266.531 56.6083   5
  -4  20   2 309.937 57.7131   4
   3 -20  -2 60.2391 44.7335   1
   3 -20  -2 181.411 49.7960   5
   3 -20  -2 157.643 45.8091   2
  -3 -20   2 102.984 41.9275   1
  -3  20   2 98.1866 40.8244   4
   3  20  -2 109.789 43.3255   4
   2 -20  -2 813.716 78.3860   1
  -2 -20   2 838.388 80.0233   1
  -2 -20   2 754.809 70.7139   5
   2 -20  -2 619.402 74.1548   5
   2 -20  -2 866.490 75.5370   2
  -2  20   2 898.801 70.9281   4
   2  20  -2 773.611 76.1507   4
  -1 -20   2 7.49766 36.8768   5
  -1 -20   2 -13.186 29.1378   2
   1 -20  -2 63.4311 42.7433   5
  -1 -20   2 9.91613 41.1625   1
   1 -20  -2 64.9754 41.4494   1
   1 -20  -2 5.23558 38.5508   2
  -1  20   2 -7.5642 32.7259   4
   1  20  -2 -47.281 35.9560   4
   0 -20  -2 794.562 79.3177   5
   0 -20  -2 756.445 78.0269   1
   0 -20  -2 621.732 72.4838   2
   0 -20   2 625.401 67.6644   2
   0 -20   2 628.858 68.8625   5
   0 -20   2 679.543 82.2220   1
   0  20  -2 735.128 78.6437   4
  -1 -20  -2 9.75548 35.3290   1
   1 -20   2 67.4588 39.0931   5
   1 -20   2 11.8919 40.0723   1
  -1 -20  -2 -23.246 36.0002   5
   1 -20   2 34.6026 38.8387   2
  -1 -20  -2 6.84785 34.1881   2
  -1  20  -2 34.9620 39.0119   4
   2 -20   2 674.270 74.5223   5
   2 -20   2 553.777 75.6470   2
  -2 -20  -2 396.969 52.2115   2
  -2 -20  -2 491.893 65.1797   1
  -2 -20  -2 531.386 67.2290   5
   2 -20   2 551.449 75.2409   1
  -2  20  -2 574.244 73.1476   4
  -3 -20  -2 48.7699 44.8474   5
   3 -20   2 113.768 48.8294   5
   3 -20   2 38.1978 44.4511   1
   3 -20   2 126.092 49.9103   2
  -3  20  -2 154.509 49.2436   4
   4 -20   2 556.769 74.1814   5
   4 -20   2 640.837 77.8823   2
   4 -20   2 508.652 72.1822   1
  -4  20  -2 695.212 80.4444   4
   5 -20   2 -10.614 48.6861   1
   5 -20   2 -0.5302 43.6853   5
   5 -20   2 60.5573 45.4874   2
  -5  20  -2 -34.888 43.4666   4
   6 -20   2 682.943 83.9950   2
   6 -20   2 501.297 78.1970   1
   6 -20   2 714.886 87.0785   5
  -6  20  -2 687.337 82.5253   4
   7 -20   2 57.7847 54.9100   2
   7 -20   2 75.0401 55.1009   1
   7 -20   2 43.0749 55.4187   5
  -7  20  -2 57.2379 50.1460   4
   8 -20   2 410.813 69.7534   1
   8 -20   2 363.392 76.2449   5
   8 -20   2 409.755 74.2840   2
  -8  20  -2 480.897 82.1828   4
   9 -20   2 32.9502 58.2693   5
   9 -20   2 162.706 67.0844   2
   9 -20   2 122.348 58.5571   1
  -9  20  -2 119.884 59.2237   4
   9 -21  -2 271.757 66.5069   2
   9 -21  -2 116.679 57.9380   1
   9 -21  -2 199.038 65.0686   5
  -9  21   2 215.392 62.3246   4
   8 -21  -2 91.9549 54.1243   5
   8 -21  -2 32.2263 53.0929   1
   8 -21  -2 2.73227 48.4318   2
  -8  21   2 85.4042 51.8324   4
   7 -21  -2 179.907 58.0895   2
   7 -21  -2 432.256 74.6570   1
   7 -21  -2 413.586 69.2045   5
  -7  21   2 267.368 61.0360   4
   6 -21  -2 7.84939 46.5648   1
   6 -21  -2 49.5563 49.0928   2
   6 -21  -2 4.73756 46.4796   5
  -6  21   2 -6.9920 43.5632   4
   5 -21  -2 135.012 51.6001   2
   5 -21  -2 163.498 53.8411   5
   5 -21  -2 191.228 59.3536   1
  -5  21   2 192.318 58.3318   4
   4 -21  -2 -42.047 38.5342   2
   4 -21  -2 4.16808 41.5741   5
   4 -21  -2 -22.486 45.1160   1
  -4  21   2 41.6089 46.5012   4
   3 -21  -2 197.639 56.8289   1
   3 -21  -2 222.724 56.1631   2
   3 -21  -2 318.372 58.5766   5
  -3 -21   2 217.478 49.2914   1
  -3  21   2 306.199 57.1592   4
  -2 -21   2 145.193 43.6903   5
   2 -21  -2 179.017 55.0024   5
   2 -21  -2 28.1953 43.5737   2
   2 -21  -2 42.3008 43.4421   1
  -2 -21   2 153.158 48.7726   1
  -2  21   2 149.553 41.5478   4
   2  21  -2 77.3567 44.3118   4
   1 -21  -2 1309.31 97.2656   1
  -1 -21   2 1057.33 81.8746   5
   1 -21  -2 1127.38 90.5519   2
  -1 -21   2 1183.13 95.6077   1
   1 -21  -2 1192.62 89.6463   5
  -1  21   2 1140.01 83.2854   4
   1  21  -2 1166.61 90.2214   4
   0 -21  -2 53.2754 39.9388   2
   0 -21   2 10.2336 36.4369   5
   0 -21  -2 -1.7557 36.9431   5
   0 -21  -2 59.1519 41.0927   1
   0 -21   2 -0.8182 31.9807   2
   0 -21   2 -26.773 43.0211   1
   0  21  -2 34.7504 39.6757   4
  -1 -21  -2 591.042 73.8293   5
   1 -21   2 558.097 76.2955   1
  -1 -21  -2 573.494 72.2498   1
   1 -21   2 486.767 62.3857   2
   1 -21   2 551.182 71.3810   5
  -1 -21  -2 438.726 59.4101   2
  -1  21  -2 594.252 73.4686   4
   2 -21   2 60.3754 42.0476   2
  -2 -21  -2 -43.548 41.5592   1
   2 -21   2 29.4002 43.4504   1
  -2 -21  -2 4.13215 37.3071   5
   2 -21   2 -3.7562 44.7565   5
  -2  21  -2 21.2449 43.4422   4
   3 -21   2 418.681 61.2117   2
   3 -21   2 386.514 63.4383   5
   3 -21   2 358.646 62.7460   1
  -3  21  -2 448.513 67.0641   4
   4 -21   2 46.5079 52.3860   5
   4 -21   2 8.54800 45.3291   1
   4 -21   2 -30.601 37.7702   2
  -4  21  -2 28.0928 52.3636   4
   5 -21   2 478.342 74.6056   1
   5 -21   2 542.452 72.6127   2
   5 -21   2 568.580 81.3504   5
  -5  21  -2 479.693 76.6626   4
   6 -21   2 47.0024 50.4660   5
   6 -21   2 -25.165 42.5837   2
   6 -21   2 70.8718 52.8313   1
  -6  21  -2 11.5352 47.4530   4
   7 -21   2 87.6078 56.4722   1
   7 -21   2 288.886 64.8356   2
   7 -21   2 313.261 68.1173   5
  -7  21  -2 176.762 59.5147   4
   8 -21   2 27.4102 53.3146   5
   8 -21   2 73.7223 54.0467   2
   8 -21   2 24.3339 54.5316   1
  -8  21  -2 63.2904 55.6009   4
   8 -22  -2 31.9118 52.6744   2
   8 -22  -2 99.7393 56.4469   5
   8 -22  -2 144.812 59.6472   1
  -8  22   2 59.2462 52.6232   4
   7 -22  -2 92.4699 53.2858   2
   7 -22  -2 170.495 62.4992   1
   7 -22  -2 118.080 58.7192   5
  -7  22   2 152.941 55.0862   4
   6 -22  -2 330.075 65.9443   1
   6 -22  -2 72.7883 51.8345   2
   6 -22  -2 125.317 53.8750   5
  -6  22   2 215.342 55.8054   4
   5 -22  -2 39.4389 46.9704   1
   5 -22  -2 50.3097 48.0114   2
   5 -22  -2 1.88273 44.9646   5
  -5  22   2 19.0203 48.6684   4
   4 -22  -2 219.187 54.6724   2
   4 -22  -2 57.9075 47.5491   1
   4 -22  -2 260.154 56.8362   5
  -4  22   2 222.690 55.8867   4
   3 -22  -2 -28.871 39.8963   5
  -3 -22   2 48.0785 42.9450   1
   3 -22  -2 91.3072 45.3131   2
   3 -22  -2 136.801 51.9350   1
  -3  22   2 129.617 48.8969   4
  -2 -22   2 84.2326 47.7047   1
   2 -22  -2 185.856 52.2332   5
  -2 -22   2 124.623 55.0687   5
   2 -22  -2 124.183 52.9698   1
   2 -22  -2 112.416 46.4014   2
  -2  22   2 154.537 47.1036   4
   1 -22  -2 -2.6370 36.6532   2
   1 -22  -2 61.9660 42.2673   5
  -1 -22   2 -22.243 39.6325   1
  -1 -22   2 -47.462 33.3173   5
   1 -22  -2 7.15481 39.8149   1
   1  22  -2 18.6876 43.9394   4
   0 -22  -2 543.979 71.1636   1
   0 -22  -2 575.387 74.2648   2
   0 -22   2 510.798 63.6396   2
   0 -22  -2 568.822 70.9776   5
   0 -22   2 598.428 75.2179   1
   0 -22   2 468.581 65.6509   5
   0  22  -2 469.268 65.1786   4
  -1 -22  -2 5.45014 33.8765   2
   1 -22   2 -31.649 38.1296   5
   1 -22   2 -29.038 43.7175   1
  -1 -22  -2 -42.399 33.7931   5
  -1 -22  -2 6.52332 39.1856   1
   1 -22   2 2.92869 39.9692   2
  -1  22  -2 -2.4347 44.1920   4
   2 -22   2 220.641 49.8485   2
  -2 -22  -2 194.862 49.5351   5
   2 -22   2 323.092 63.8419   1
   2 -22   2 229.596 53.1122   5
  -2  22  -2 265.633 57.7686   4
   3 -22   2 38.5855 50.4477   1
   3 -22   2 -88.165 39.1006   5
   3 -22   2 12.5467 41.0352   2
  -3  22  -2 30.6799 50.3074   4
   4 -22   2 257.597 60.2133   5
   4 -22   2 252.439 56.4820   2
   4 -22   2 194.430 60.7714   1
  -4  22  -2 274.588 62.9513   4
   5 -22   2 69.7261 49.3620   5
   5 -22   2 103.035 57.8468   1
   5 -22   2 -1.8129 44.7340   2
  -5  22  -2 65.6904 52.1102   4
   6 -22   2 461.061 72.4521   5
   6 -22   2 478.921 73.3994   2
   6 -22   2 403.797 71.3259   1
  -6  22  -2 416.320 72.7097   4
   7 -22   2 99.9723 56.0540   5
   7 -22   2 46.4802 51.2436   2
   7 -22   2 1.59515 53.5008   1
  -7  22  -2 25.5301 54.0905   4
   8 -22   2 129.454 63.9109   1
   8 -22   2 84.8300 58.7827   5
   8 -22   2 7.65958 51.8346   2
  -8  22  -2 69.3837 56.2502   4
   8 -23  -2 -54.163 48.5550   5
   8 -23  -2 -21.870 49.2491   1
   8 -23  -2 13.1113 50.6435   2
  -8  23   2 22.4082 51.0317   4
   7 -23  -2 207.033 61.6272   5
   7 -23  -2 297.730 71.4185   2
   7 -23  -2 265.521 69.8457   1
  -7  23   2 354.753 70.8996   4
   6 -23  -2 -48.028 47.6503   1
   6 -23  -2 -20.850 46.5060   5
   6 -23  -2 -20.148 45.0908   2
  -6  23   2 -74.685 40.2536   4
   5 -23  -2 665.684 86.1876   5
   5 -23  -2 716.691 87.1332   1
   5 -23  -2 761.166 90.3106   2
  -5  23   2 751.281 90.3873   4
   4 -23  -2 95.9785 50.2967   5
   4 -23  -2 9.28603 44.7458   2
   4 -23  -2 92.3835 51.5397   1
  -4  23   2 10.4481 45.0502   4
   3 -23  -2 358.405 64.6289   5
   3 -23  -2 654.352 90.1167   1
   3 -23  -2 463.248 68.1763   2
  -3  23   2 515.103 69.7748   4
   2 -23  -2 47.0286 48.7492   5
   2 -23  -2 38.0713 45.7761   1
  -2 -23   2 18.1980 44.0991   1
   2 -23  -2 50.8309 46.1389   2
   1 -23  -2 945.414 90.6868   2
  -1 -23   2 1144.37 93.5407   1
   1 -23  -2 996.024 94.4060   5
   1 -23  -2 973.091 97.2938   1
  -1 -23   2 999.445 90.4399   5
   1  23  -2 1103.80 93.3537   4
   0 -23   2 -8.6449 42.7288   5
   0 -23  -2 -41.823 41.5999   5
   0 -23  -2 -15.853 38.9714   2
   0 -23  -2 17.8560 44.3162   1
   0 -23   2 32.9222 45.8372   1
   0  23  -2 47.7070 42.6871   4
  -1 -23  -2 681.641 81.1442   1
   1 -23   2 646.223 87.2456   5
   1 -23   2 721.178 91.2418   1
   1 -23   2 589.217 76.7339   2
  -1 -23  -2 626.654 73.7243   5
  -1  23  -2 543.418 75.5348   4
   2 -23   2 92.0039 50.6794   1
   2 -23   2 107.722 49.6188   2
   2 -23   2 57.5188 46.0577   5
  -2  23  -2 -84.969 36.3049   4
   3 -23   2 587.009 82.7396   5
   3 -23   2 415.530 71.8872   1
   3 -23   2 507.621 71.7181   2
  -3  23  -2 841.267 86.5831   4
   4 -23   2 -34.033 46.8228   2
   4 -23   2 -4.1245 45.2038   5
   4 -23   2 2.38438 53.8735   1
  -4  23  -2 4.74153 51.8616   4
   5 -23   2 535.192 79.2403   5
   5 -23   2 603.094 86.6951   1
   5 -23   2 658.548 87.4759   2
  -5  23  -2 605.598 84.7270   4
   6 -23   2 36.0979 56.9921   1
   6 -23   2 4.21207 49.4533   5
   6 -23   2 16.1245 48.6231   2
  -6  23  -2 -10.577 48.3318   4
   7 -23   2 159.486 59.1066   2
   7 -23   2 233.935 65.9228   5
   7 -23   2 318.624 73.3530   1
  -7  23  -2 106.538 65.7563   4
   7 -24  -2 269.141 72.4277   2
   7 -24  -2 200.070 66.4886   5
   7 -24  -2 135.743 64.3668   1
  -7  24   2 154.208 64.7869   4
   6 -24  -2 -5.0150 47.1150   2
   6 -24  -2 64.2396 54.0625   1
   6 -24  -2 -8.2516 49.2956   5
  -6  24   2 -26.913 43.1270   4
   5 -24  -2 104.867 55.3504   5
   5 -24  -2 183.305 58.1904   2
   5 -24  -2 101.297 54.7814   1
  -5  24   2 147.272 59.4045   4
   4 -24  -2 140.280 57.0232   2
   4 -24  -2 -50.880 48.9431   5
   4 -24  -2 -29.281 48.5351   1
  -4  24   2 -4.2501 43.3303   4
   3 -24  -2 53.9483 50.2662   2
   3 -24  -2 -27.690 41.7513   5
   3 -24  -2 -3.9840 44.8697   1
  -3  24   2 60.8398 47.0989   4
  -2 -24   2 12.4636 46.9868   1
   2 -24  -2 46.8470 46.1144   5
   2 -24  -2 -31.795 39.5145   2
   2 -24  -2 96.2306 54.1992   1
   1 -24  -2 76.5975 45.7817   5
  -1 -24   2 -62.774 36.6850   5
   1 -24  -2 -5.1111 43.3274   2
  -1 -24   2 -21.516 42.0378   1
   1 -24  -2 -34.529 45.3966   1
   0 -24   2 8.78402 45.1504   1
   0 -24  -2 19.0606 47.4482   1
   0 -24  -2 19.7251 41.5955   5
   0 -24   2 -47.866 42.5067   5
   0  24  -2 4.06894 48.7066   4
  -1 -24  -2 53.7277 42.5322   1
  -1 -24  -2 65.5440 47.4609   5
   1 -24   2 52.7538 50.8839   5
   1 -24   2 -4.4725 63.2447   2
   1 -24   2 -1.6693 49.2206   1
  -1  24  -2 -28.210 41.0113   4
   2 -24   2 32.9798 46.8050   2
   2 -24   2 32.1323 49.7342   1
   2 -24   2 37.3791 44.8107   5
  -2  24  -2 22.6912 51.3495   4
   3 -24   2 185.561 62.9974   1
   3 -24   2 -20.973 49.9784   5
   3 -24   2 36.6405 49.8088   2
  -3  24  -2 55.6665 54.6096   4
   4 -24   2 -30.744 50.0619   2
   4 -24   2 66.1477 56.6575   1
   4 -24   2 56.0246 49.4363   5
  -4  24  -2 71.3665 53.4006   4
   5 -24   2 84.9613 60.4467   5
   5 -24   2 62.8051 58.8591   1
   5 -24   2 24.2735 54.3656   2
  -5  24  -2 71.7461 53.2042   4
   6 -24   2 32.6247 51.3076   2
   6 -24   2 42.1126 58.5963   1
   6 -24   2 28.0067 53.3409   5
  -6  24  -2 2.00174 53.7809   4
   5 -25  -2 423.853 76.9385   2
   5 -25  -2 511.111 80.6299   1
   5 -25  -2 456.139 75.0129   5
  -5  25   2 504.746 78.1111   4
   4 -25  -2 94.4303 51.1894   2
   4 -25  -2 -20.681 49.3137   1
   4 -25  -2 -6.7062 46.6604   5
  -4  25   2 16.3150 45.4540   4
   3 -25  -2 1153.47 98.5330   2
   3 -25  -2 914.475 97.5760   1
   3 -25  -2 698.486 99.4681   5
   2 -25  -2 4.98350 48.5723   5
   2 -25  -2 -21.513 45.4698   1
   2 -25  -2 14.6502 49.1363   2
  -2 -25   2 -38.040 46.2817   1
   1 -25  -2 537.843 75.7815   5
  -1 -25   2 446.262 72.1291   1
   1 -25  -2 529.362 75.1219   1
   1 -25  -2 465.580 66.8279   2
   0 -25  -2 -8.5102 40.6006   5
   0 -25   2 -17.423 46.9650   1
   0 -25   2 26.2538 47.6715   5
   0 -25  -2 7.64904 46.7893   1
   1 -25   2 561.705 77.9615   1
  -1 -25  -2 471.282 85.2469   5
   1 -25   2 466.557 73.4055   5
  -1  25  -2 493.231 76.7820   4
   2 -25   2 -14.884 46.0846   1
   2 -25   2 -20.170 45.0537   2
   2 -25   2 25.6643 50.5946   5
  -2  25  -2 -5.8440 43.5248   4
   3 -25   2 737.247 88.5591   2
   3 -25   2 739.057 105.368   1
   3 -25   2 809.588 93.0747   5
  -3  25  -2 821.227 91.6874   4
   4 -25   2 12.5151 47.4793   2
   4 -25   2 -101.57 45.1105   1
   4 -25   2 40.8804 52.1846   5
  -4  25  -2 75.4646 52.0464   4
   5 -25   2 522.285 78.5465   5
   5 -25   2 410.540 78.0035   1
   5 -25   2 403.235 72.1684   2
  -5  25  -2 539.835 80.5160   4
   4 -26  -2 63.8882 55.0444   5
   4 -26  -2 -39.628 44.3638   2
   4 -26  -2 28.1220 51.6811   1
   3 -26  -2 52.0657 55.9500   1
   3 -26  -2 -60.915 48.1166   2
   3 -26  -2 13.7131 47.4898   5
   2 -26  -2 37.0733 45.7031   2
   2 -26  -2 35.4125 48.5489   5
  -2 -26   2 19.0526 55.2572   1
   2 -26  -2 -61.588 47.7710   1
  -1 -26   2 -3.8995 47.1232   1
   1 -26  -2 7.04962 49.3096   1
   1 -26  -2 -19.396 44.4859   5
   0 -26   2 16.6773 48.3373   5
   0 -26   2 46.3300 53.2202   1
   0 -26  -2 -25.451 43.6410   1
   0 -26  -2 7.25799 49.8021   5
   1 -26   2 70.0372 53.4584   1
   1 -26   2 83.8778 53.5197   5
  -1  26  -2 52.9720 51.6817   4
   2 -26   2 42.7915 57.7980   1
   2 -26   2 73.6310 55.5548   5
  -2  26  -2 -37.090 52.0863   4
   3 -26   2 -38.438 54.2385   1
   3 -26   2 -20.899 46.5788   5
   3 -26   2 2.68326 46.2411   2
  -3  26  -2 103.481 61.3004   4
  15   0  -3 248.052 68.3900   3
  14   0  -3 -42.576 48.0488   3
 -14   0   3 -52.321 43.1715   4
 -13   0   3 220.271 56.0799   4
  13   0  -3 245.314 58.9479   3
 -12   0   3 -0.4954 36.3165   4
  12   0  -3 10.9328 42.8290   3
 -11   0   3 439.826 62.5202   4
  11   0  -3 373.944 60.4195   3
 -10   0   3 18.4146 32.5040   4
  10   0  -3 -28.166 24.5658   2
  10   0  -3 -6.9131 40.9833   3
 -10   0   3 -14.206 27.3359   1
   9   0  -3 651.529 51.5749   2
  -9   0   3 649.702 61.4259   4
  -9   0   3 650.596 55.6386   1
   9   0  -3 680.277 46.7738   5
   9   0  -3 651.548 65.8093   3
   8   0  -3 -8.8033 28.6575   3
   8   0  -3 -10.698 16.6395   5
   8   0  -3 -18.197 20.5228   2
   8   0  -3 -16.669 13.5820   1
  -8   0   3 6.74856 23.4759   1
  -8   0   3 16.6458 28.0657   4
   7   0  -3 302.947 30.9865   5
  -7   0   3 245.389 33.6347   1
   7   0  -3 300.088 42.0025   3
  -7   0   3 334.187 44.3556   4
   7   0  -3 250.588 34.8079   2
   7   0  -3 265.295 29.1948   1
  -6   0   3 -1.0172 22.2388   1
  -6   0   3 -0.9101 24.6550   4
   6   0  -3 9.10236 18.2407   2
   6   0  -3 -13.752 26.0011   3
   6   0  -3 -0.3533 16.7676   1
   6   0  -3 -18.512 15.0111   5
   5   0  -3 319.762 41.0285   3
   5   0  -3 294.912 29.7156   5
  -5   0   3 293.541 36.2245   4
  -5   0   3 366.391 39.1539   1
   5   0  -3 345.586 33.9939   1
   4   0  -3 -20.757 22.9607   3
  -4   0   3 0.76536 24.1320   4
  -4   0   3 -8.2481 20.6700   1
   4   0  -3 14.5415 16.6214   5
   3   0  -3 868.543 44.7232   5
  -3   0   3 857.808 49.4847   1
   3   0  -3 784.825 51.0979   3
   2   0  -3 15.1796 19.9782   5
  -2   0   3 -2.5448 23.7912   1
   2   0  -3 26.4662 25.2716   3
  -2   0   3 8.62166 17.2256   2
  -1   0   3 723.196 48.7880   2
   1   0  -3 833.109 47.9684   5
  -1   0   3 820.142 48.3586   1
   0   0   3 2.17280 23.2256   2
   0   0   3 17.0315 22.6551   1
  -1   0  -3 81.7992 20.8949   4
   1   0   3 43.0671 24.6099   2
   1   0   3 63.3105 21.6530   1
   2   0   3 -15.712 22.6234   3
   2   0   3 35.4711 24.3256   2
  -2   0  -3 16.4416 18.6789   4
   2   0   3 -8.4625 18.7867   1
   3   0   3 1151.48 52.0199   1
   3   0   3 1190.99 62.6342   3
   3   0   3 1230.20 61.8031   2
  -3   0  -3 1138.78 54.2936   4
   4   0   3 -23.392 22.4149   2
   4   0   3 5.16764 13.6584   1
   4   0   3 -11.540 24.1214   3
  -4   0  -3 8.53550 20.2333   4
   5   0   3 125.995 30.1738   2
   5   0   3 133.125 32.8282   3
  -5   0  -3 152.537 26.3260   4
   6   0   3 -25.243 29.6785   3
   6   0   3 -16.172 27.0419   2
  -6   0  -3 14.1553 21.8582   4
   7   0   3 46.1670 29.6634   2
  -7   0  -3 29.1470 26.3238   4
   7   0   3 102.400 36.5600   3
  -7   0  -3 68.6872 23.4634   1
  -8   0  -3 29.2094 24.3306   1
  -8   0  -3 -15.313 26.4484   4
   8   0   3 -10.230 31.9907   2
   8   0   3 -12.279 32.2491   3
   9   0   3 207.081 50.4972   3
  -9   0  -3 225.847 41.9345   4
   9   0   3 258.013 46.3319   2
  10   0   3 -11.225 44.8075   3
 -10   0  -3 31.2036 34.3926   4
  10   0   3 14.9103 35.0983   2
  11   0   3 474.163 67.7278   3
  11   0   3 408.536 61.4173   2
  12   0   3 -49.975 41.6969   3
  12   0   3 -48.868 60.7395   2
  13   0   3 152.604 64.6734   3
  15  -1  -3 156.074 70.9603   3
  15   1  -3 338.601 76.8034   3
 -15   1   3 294.042 65.1573   4
  14  -1  -3 122.217 57.6467   3
 -14  -1   3 51.9402 49.3858   4
 -14   1   3 44.5656 47.2009   4
  14   1  -3 97.8826 59.0581   3
  13  -1  -3 246.769 61.2026   3
 -13  -1   3 275.344 54.5564   4
 -13   1   3 180.019 56.5059   4
  13   1  -3 318.836 64.4456   3
  12  -1  -3 65.7727 47.9268   3
 -12  -1   3 74.7443 46.0524   4
  12   1  -3 -19.523 46.7003   3
 -12   1   3 71.5217 42.4214   4
  11  -1  -3 475.069 56.5131   2
  11  -1  -3 578.315 74.7601   3
 -11  -1   3 573.740 70.5940   4
  11   1  -3 514.118 66.8726   3
 -11   1   3 392.405 58.3111   4
 -11   1   3 613.898 71.0306   1
 -10  -1   3 7.18997 26.8014   1
  10  -1  -3 -2.6769 28.2600   2
  10  -1  -3 42.7171 41.1246   3
 -10  -1   3 15.5674 32.5563   4
 -10   1   3 -41.769 36.3746   4
  10   1  -3 29.0320 27.5899   2
 -10   1   3 -10.116 28.2117   1
  10   1  -3 66.2100 39.8507   3
   9  -1  -3 998.041 76.6903   3
  -9  -1   3 946.458 74.5855   4
   9  -1  -3 1117.45 64.1053   2
   9  -1  -3 1031.31 53.7653   1
   9  -1  -3 988.591 58.3587   5
  -9  -1   3 961.772 63.6594   1
  -9   1   3 1172.72 75.1974   4
   9   1  -3 1074.35 76.4800   3
   9   1  -3 942.549 56.8879   5
  -9   1   3 980.209 65.5301   1
   9   1  -3 1086.64 59.5936   2
   8  -1  -3 67.2491 34.9075   3
  -8  -1   3 48.9367 29.6290   4
  -8  -1   3 22.2591 24.5832   1
   8  -1  -3 96.2659 21.1549   1
   8  -1  -3 112.996 28.1352   2
   8  -1  -3 83.1728 23.5287   5
  -8   1   3 45.0300 31.0987   4
   8   1  -3 80.5143 19.4144   5
  -8   1   3 60.4603 26.9880   1
   8   1  -3 75.7096 10.9135   1
   8   1  -3 37.3509 32.5099   3
   8   1  -3 51.3587 22.5070   2
   7  -1  -3 2327.25 103.610   3
   7  -1  -3 2102.95 90.2239   2
  -7  -1   3 2166.79 91.3809   1
   7  -1  -3 2178.38 85.8317   5
  -7  -1   3 2196.76 98.0485   4
   7  -1  -3 2129.96 85.1425   1
  -7   1   3 2316.38 101.429   4
   7   1  -3 2114.70 76.5680   1
   7   1  -3 2184.59 100.675   3
  -7   1   3 2196.33 93.8961   1
   7   1  -3 2098.83 85.3420   2
   7   1  -3 2169.11 80.5485   5
  -6  -1   3 -8.8137 20.5913   1
   6  -1  -3 -4.0916 27.1375   3
   6  -1  -3 4.19872 18.6598   1
  -6  -1   3 -10.493 23.0001   4
   6  -1  -3 -0.1184 20.0515   2
   6  -1  -3 -22.688 17.4660   5
   6   1  -3 4.54056 14.1784   5
   6   1  -3 14.5409 15.2478   1
   6   1  -3 22.9711 17.5365   2
   6   1  -3 -7.6607 25.8243   3
  -6   1   3 -7.1010 25.3748   4
  -6   1   3 -13.050 22.0875   1
  -5  -1   3 420.924 43.1462   4
   5  -1  -3 497.258 40.3504   1
  -5  -1   3 501.154 41.9931   1
   5  -1  -3 378.180 35.9320   5
   5  -1  -3 422.608 44.9246   3
   5   1  -3 463.955 30.7949   5
  -5   1   3 447.164 44.8243   4
   5   1  -3 473.914 33.1310   1
   5   1  -3 425.837 43.5013   3
  -5   1   3 496.524 44.4339   1
  -4  -1   3 184.089 28.8978   1
   4  -1  -3 128.592 29.2943   3
   4  -1  -3 147.443 23.4347   5
  -4   1   3 158.445 29.0516   4
   4   1  -3 130.368 19.4718   5
   4   1  -3 90.4214 26.6910   3
  -4   1   3 125.279 25.9329   1
  -3  -1   3 4921.77 171.954   1
   3  -1  -3 4975.92 168.451   5
   3  -1  -3 5249.36 175.486   3
   3   1  -3 5115.13 166.559   5
   3   1  -3 5159.90 174.723   3
  -3   1   3 5138.03 174.103   4
  -3   1   3 5180.21 172.575   1
  -2  -1   3 7.93183 18.2563   2
  -2  -1   3 28.5932 24.9584   1
   2  -1  -3 24.1790 24.9064   3
   2  -1  -3 15.4643 21.2338   5
  -2   1   3 22.1782 23.9350   1
   2   1  -3 38.9784 22.5022   5
   2   1  -3 37.5347 24.6124   3
  -1  -1   3 9505.95 308.054   2
   1  -1  -3 9796.03 311.311   5
  -1  -1   3 9999.99 312.432   1
  -1   1   3 9872.17 310.382   1
  -1   1   3 9881.67 310.171   2
   0  -1   3 -8.8428 20.9019   2
   0  -1  -3 22.5212 26.3603   5
   0  -1   3 25.9897 23.6502   1
   0   1  -3 8.70506 20.8576   4
   0   1   3 30.5701 20.6841   1
   0   1   3 10.7954 25.0159   2
   1  -1   3 604.123 46.5021   1
  -1  -1  -3 618.130 36.1544   4
   1  -1   3 649.113 43.8585   2
   1   1   3 763.342 47.6708   2
   1   1   3 641.215 39.2325   1
  -1   1  -3 622.145 42.6667   4
  -2  -1  -3 334.634 29.0206   4
   2  -1   3 433.867 40.4982   2
   2  -1   3 374.402 39.7646   3
   2  -1   3 432.551 38.2078   1
   2   1   3 489.904 40.8067   3
   2   1   3 423.038 30.3981   1
   2   1   3 357.026 39.6509   2
  -2   1  -3 367.886 36.7912   4
   3  -1   3 1945.20 85.1855   2
   3  -1   3 1948.50 85.2364   3
   3  -1   3 1995.27 78.6785   1
  -3  -1  -3 2053.36 75.7368   4
   3   1   3 1934.39 68.3144   1
   3   1   3 2018.58 84.6579   2
  -3   1  -3 2080.88 79.6031   4
   3   1   3 2014.59 85.9830   3
   4  -1   3 520.350 48.5724   3
   4  -1   3 501.696 38.0191   1
   4  -1   3 479.440 49.8650   2
  -4  -1  -3 474.260 35.8803   4
   4   1   3 587.018 47.0749   3
   4   1   3 528.636 44.2770   2
  -4   1  -3 518.282 40.1440   4
   5  -1   3 2780.62 99.3986   1
  -5  -1  -3 2808.70 104.656   4
   5  -1   3 2914.90 117.757   3
   5  -1   3 2784.27 114.111   2
   5   1   3 2756.67 116.989   3
  -5   1  -3 2961.23 109.539   4
   5   1   3 2712.40 112.101   2
   6  -1   3 83.4226 28.9565   2
   6  -1   3 56.4139 31.0587   3
   6  -1   3 98.6263 15.1673   1
  -6  -1  -3 91.6514 24.6552   4
   6   1   3 67.8830 31.2030   3
  -6   1  -3 88.3349 27.7648   4
   6   1   3 117.930 29.6588   2
   7  -1   3 1578.95 82.1394   2
   7  -1   3 1400.72 86.1971   3
  -7  -1  -3 1380.45 67.5795   1
  -7  -1  -3 1387.31 71.6278   4
   7   1   3 1459.52 78.5532   2
  -7   1  -3 1508.24 77.6757   4
   7   1   3 1497.77 85.0094   3
   8  -1   3 -17.382 32.3082   2
  -8  -1  -3 56.2748 27.4094   4
   8  -1   3 7.85595 36.0232   3
   8   1   3 -25.923 25.6933   2
  -8   1  -3 -0.4636 29.7427   4
   8   1   3 -9.5326 36.7304   3
  -8   1  -3 9.27952 23.9339   1
   9  -1   3 1172.17 88.3055   2
  -9  -1  -3 1087.54 72.8903   4
   9  -1   3 1126.41 87.9212   3
   9   1   3 1336.15 88.4007   3
   9   1   3 1320.11 81.9239   2
  -9   1  -3 1210.77 79.1549   4
  10  -1   3 124.166 41.3635   2
  10  -1   3 6.85596 41.1736   3
  10   1   3 19.6537 41.1796   3
  10   1   3 54.7215 40.3742   2
 -10   1  -3 57.5829 37.1186   4
  11  -1   3 780.598 83.9509   3
  11  -1   3 896.514 79.9285   2
  11   1   3 841.867 85.1803   3
  11   1   3 691.055 79.4161   2
  12  -1   3 -25.382 44.8320   3
  12  -1   3 13.5206 41.6106   2
  12   1   3 45.2396 50.1340   3
  13  -1   3 704.305 94.7408   3
  13   1   3 784.496 94.6173   3
  15  -2  -3 325.555 68.2441   3
  15   2  -3 195.383 65.4121   3
 -15   2   3 487.868 74.0402   4
  14  -2  -3 50.4503 51.2602   3
 -14   2   3 -3.6014 45.7320   4
  14   2  -3 -42.096 46.9131   3
  13  -2  -3 369.292 69.0791   3
 -13  -2   3 335.344 56.8877   4
  13   2  -3 374.963 66.3112   3
 -13   2   3 368.928 63.1408   4
  12  -2  -3 342.819 62.5838   3
 -12  -2   3 312.240 52.2223   4
  12   2  -3 328.514 62.6297   3
 -12   2   3 481.244 67.7879   4
  11  -2  -3 639.994 79.6677   3
  11  -2  -3 830.626 67.1594   2
 -11  -2   3 607.944 65.3696   4
  11   2  -3 763.819 78.4110   3
 -11   2   3 729.328 71.8286   4
 -11   2   3 562.263 65.1701   1
 -10  -2   3 30.6659 34.1914   4
  10  -2  -3 -39.053 24.4170   5
  10  -2  -3 -23.079 28.0481   2
  10  -2  -3 -44.875 34.6374   3
 -10   2   3 -50.103 36.6246   4
  10   2  -3 45.1908 40.6237   3
 -10   2   3 -33.779 28.3236   1
  -9  -2   3 387.009 50.3585   4
   9  -2  -3 314.941 38.4212   5
   9  -2  -3 387.924 45.2023   2
  -9  -2   3 426.885 45.8454   1
   9  -2  -3 354.142 52.5680   3
   9  -2  -3 385.957 38.2963   1
  -9   2   3 358.378 49.8009   1
  -9   2   3 348.076 48.9617   4
   9   2  -3 340.545 49.6447   3
   9   2  -3 331.535 39.5659   2
   8  -2  -3 205.178 34.9677   2
  -8  -2   3 179.237 30.5334   1
  -8  -2   3 223.575 39.7482   4
   8  -2  -3 183.661 41.3517   3
   8  -2  -3 207.889 29.2050   1
   8  -2  -3 175.995 29.5332   5
   8   2  -3 177.777 25.7809   2
  -8   2   3 258.227 42.6383   4
   8   2  -3 204.883 39.5670   3
   8   2  -3 184.388 25.5531   5
  -8   2   3 155.164 32.5894   1
  -7  -2   3 1064.67 64.3089   4
   7  -2  -3 1082.11 58.9389   2
   7  -2  -3 1051.13 70.1454   3
   7  -2  -3 1130.01 56.9315   5
   7  -2  -3 1004.37 56.0670   1
  -7  -2   3 1095.30 58.3206   1
   7   2  -3 1042.17 36.1671   1
   7   2  -3 1038.62 35.9150   1
  -7   2   3 1048.55 63.0337   1
  -7   2   3 1169.26 69.9180   4
   7   2  -3 1096.37 51.6677   2
   7   2  -3 1070.92 45.4614   5
   7   2  -3 1064.14 66.4697   3
  -6  -2   3 308.583 40.6531   4
   6  -2  -3 474.674 49.5925   3
   6  -2  -3 430.472 36.9193   5
   6  -2  -3 348.596 37.3738   1
  -6  -2   3 383.147 40.0169   1
   6  -2  -3 337.063 40.8292   2
   6   2  -3 354.408 24.6035   1
  -6   2   3 359.530 42.1638   1
   6   2  -3 394.250 44.4945   3
   6   2  -3 304.677 24.5083   5
   6   2  -3 357.453 29.7703   2
  -6   2   3 342.878 44.1739   4
   5  -2  -3 79.8533 20.8388   5
   5  -2  -3 53.5312 23.3926   1
  -5  -2   3 72.6604 27.1091   4
   5  -2  -3 41.1617 27.1073   3
  -5  -2   3 99.8277 25.7404   1
  -5   2   3 50.5351 27.8356   4
   5   2  -3 103.732 17.6304   1
   5   2  -3 98.7080 14.9532   5
   5   2  -3 88.2533 17.3748   2
   5   2  -3 107.506 26.9710   3
  -5   2   3 132.912 28.9854   1
   4  -2  -3 92.0743 23.0196   5
   4  -2  -3 98.0729 28.0931   3
  -4  -2   3 78.0514 25.1699   1
  -4   2   3 66.4858 26.7626   1
   4   2  -3 110.113 16.8743   5
  -4   2   3 113.290 27.7553   4
   4   2  -3 121.021 26.4493   3
  -3  -2   3 238.902 35.1901   1
   3  -2  -3 181.334 27.9566   5
   3  -2  -3 219.917 32.3821   3
   3   2  -3 282.904 29.5420   5
  -3   2   3 254.569 36.1535   1
   3   2  -3 256.142 34.0444   3
  -3   2   3 232.920 31.5427   4
  -2  -2   3 82.2939 19.8801   2
   2  -2  -3 78.8183 23.5144   5
  -2  -2   3 94.4188 26.0787   1
   2  -2  -3 120.606 28.1655   3
  -2   2   3 69.3227 24.8605   1
   2   2  -3 64.2828 27.8564   3
   2   2  -3 62.9950 21.1610   5
  -2   2   3 104.511 23.8412   4
  -1  -2   3 402.577 36.3822   2
  -1  -2   3 406.578 40.1598   1
   1  -2  -3 439.588 40.1213   5
  -1   2   3 383.033 37.3246   2
  -1   2   3 413.319 36.2226   1
   0  -2   3 979.988 54.9479   1
   0  -2  -3 927.502 53.5537   5
   0  -2   3 917.774 48.5120   2
   0   2   3 948.027 48.4620   1
   0   2  -3 986.829 51.0551   4
   0   2   3 956.198 53.1105   2
   1  -2   3 295.284 36.2284   2
   1  -2   3 252.953 31.4261   1
  -1  -2  -3 242.853 32.9780   5
   1   2   3 229.477 25.9101   1
   1   2   3 210.130 30.9547   2
  -1   2  -3 210.730 27.9507   4
   2  -2   3 692.873 43.6905   1
  -2  -2  -3 710.420 49.8681   5
   2  -2   3 644.960 47.2766   3
  -2  -2  -3 662.267 34.7676   4
   2  -2   3 702.104 47.9134   2
   2   2   3 663.842 31.4353   1
  -2   2  -3 829.192 45.5339   4
   2   2   3 689.193 48.5661   2
   2   2   3 768.669 51.2686   3
   3  -2   3 -1.4595 23.8967   2
   3  -2   3 6.98395 23.1831   3
  -3  -2  -3 -7.9065 14.0135   4
   3  -2   3 -36.056 19.6969   1
   3   2   3 -18.078 24.5939   2
  -3   2  -3 -4.2065 20.6118   4
   3   2   3 -12.030 22.0250   3
  -4  -2  -3 441.370 32.6166   4
   4  -2   3 474.693 39.9210   1
   4  -2   3 521.592 48.3914   3
   4  -2   3 430.628 46.1986   2
   4   2   3 488.672 45.2470   3
   4   2   3 421.711 46.6479   2
  -4   2  -3 507.840 42.0029   4
   5  -2   3 231.048 36.9789   3
   5  -2   3 244.424 37.0357   2
  -5  -2  -3 236.408 31.0452   4
   5  -2   3 228.551 33.9484   1
  -5   2  -3 256.290 36.4047   4
   5   2   3 237.329 33.8474   2
   5   2   3 237.204 37.6157   3
   6  -2   3 147.111 36.2266   3
   6  -2   3 102.440 21.8254   1
   6  -2   3 118.924 31.4919   2
  -6  -2  -3 117.680 24.7439   4
  -6   2  -3 117.724 28.3940   4
   6   2   3 110.606 32.0489   2
   6   2   3 115.361 33.2243   3
   7  -2   3 384.565 51.1733   3
   7  -2   3 357.724 46.9010   2
  -7  -2  -3 306.925 38.1450   4
  -7  -2  -3 346.308 34.5951   1
   7  -2   3 331.860 29.3509   1
  -7   2  -3 399.981 45.6440   4
   7   2   3 449.773 54.7765   3
   7   2   3 346.470 45.8734   2
  -8  -2  -3 602.793 49.2206   4
   8  -2   3 558.304 65.5409   3
   8  -2   3 467.880 56.6002   2
   8   2   3 559.560 56.2746   2
  -8   2  -3 594.935 59.7212   4
   8   2   3 581.905 70.1530   3
  -9  -2  -3 30.0282 28.0899   4
   9  -2   3 96.6535 43.9465   3
   9  -2   3 31.9429 35.9526   2
  -9   2  -3 62.9984 33.5581   4
   9   2   3 45.2689 37.1011   2
   9   2   3 60.1785 38.7387   3
  10  -2   3 129.494 49.8205   3
  10  -2   3 146.788 47.8336   2
  10   2   3 126.262 48.5779   3
  10   2   3 272.312 49.6641   2
 -10   2  -3 214.522 46.2224   4
  11  -2   3 230.386 56.3463   3
  11  -2   3 281.499 58.2279   2
  11   2   3 189.970 49.6214   2
  11   2   3 171.938 54.0977   3
 -11   2  -3 167.007 47.4768   4
  12  -2   3 36.8553 47.5496   2
  12  -2   3 26.1305 46.6341   3
  12   2   3 0.48718 47.9071   3
  13  -2   3 344.115 74.5872   3
  13   2   3 168.587 62.8469   3
  15  -3  -3 220.902 65.9914   3
 -15   3   3 123.771 59.6476   4
  15   3  -3 79.5322 57.9570   3
  14  -3  -3 187.595 60.9402   3
 -14   3   3 181.077 58.6717   4
  14   3  -3 187.093 60.3019   3
 -13  -3   3 192.915 52.0324   4
  13  -3  -3 118.361 54.4956   3
 -13   3   3 56.1004 47.9362   4
  13   3  -3 162.061 55.4532   3
 -12  -3   3 126.925 47.3683   4
  12  -3  -3 157.762 42.7922   2
  12  -3  -3 69.4323 48.2288   3
 -12   3   3 76.9246 44.4087   4
  12   3  -3 161.751 51.6128   3
 -11  -3   3 327.262 54.0721   4
  11  -3  -3 419.900 65.2607   3
  11  -3  -3 376.200 52.1517   2
 -11   3   3 368.044 56.6650   4
 -11   3   3 343.881 49.9512   1
  11   3  -3 547.253 70.5136   3
  10  -3  -3 40.3459 27.8202   5
  10  -3  -3 31.3229 40.3230   3
 -10  -3   3 27.5273 32.2337   4
  10  -3  -3 55.6035 33.0571   2
 -10   3   3 -14.005 29.8280   1
  10   3  -3 -17.260 37.8260   3
 -10   3   3 49.3762 42.4430   4
   9  -3  -3 1946.71 84.4664   1
  -9  -3   3 1829.52 87.4418   1
   9  -3  -3 1908.17 105.597   3
   9  -3  -3 1986.16 90.2557   5
  -9  -3   3 1950.71 96.6784   4
   9  -3  -3 2099.22 98.1552   2
   9   3  -3 1903.09 100.920   3
  -9   3   3 1986.87 98.1039   1
   9   3  -3 1839.16 81.1245   2
  -9   3   3 2049.40 108.459   4
   8  -3  -3 97.0219 27.3441   1
  -8  -3   3 116.884 27.4278   1
   8  -3  -3 97.7207 37.1573   3
  -8  -3   3 151.475 33.3039   4
   8  -3  -3 142.661 31.0406   2
   8  -3  -3 68.1821 26.5198   5
   8   3  -3 151.189 37.5182   3
  -8   3   3 141.765 34.1977   1
  -8   3   3 68.2592 33.0384   4
   8   3  -3 83.7741 20.5754   2
  -7  -3   3 924.070 59.9645   4
   7  -3  -3 966.987 56.9019   1
  -7  -3   3 852.208 53.9391   1
   7  -3  -3 998.422 67.2899   3
   7  -3  -3 857.774 54.6937   5
   7  -3  -3 959.243 61.3170   2
   7   3  -3 968.392 62.1395   3
   7   3  -3 1008.60 45.8667   2
   7   3  -3 969.353 38.3674   5
  -7   3   3 996.181 61.4394   1
  -7   3   3 916.514 65.6057   4
  -6  -3   3 268.221 32.0831   1
   6  -3  -3 251.877 32.2622   1
   6  -3  -3 259.476 36.0786   5
   6  -3  -3 202.513 32.9225   2
   6  -3  -3 235.930 38.6890   3
  -6  -3   3 265.824 35.0710   4
   6   3  -3 251.425 14.9914   1
  -6   3   3 238.785 36.1970   1
   6   3  -3 224.030 34.1600   3
  -6   3   3 265.199 38.8171   4
   6   3  -3 259.634 15.2490   1
   6   3  -3 243.541 18.8303   5
   6   3  -3 262.986 24.1599   2
   5  -3  -3 2017.98 82.1095   5
   5  -3  -3 1955.94 83.9460   1
   5  -3  -3 1962.94 88.8983   3
  -5  -3   3 1956.94 82.0565   1
  -5   3   3 2001.21 85.3298   1
  -5   3   3 1835.01 87.8655   4
   5   3  -3 1987.08 69.5696   1
   5   3  -3 2011.35 69.0322   2
   5   3  -3 2010.50 84.7791   3
   5   3  -3 1873.06 66.4505   5
  -4  -3   3 6.90553 21.7478   1
   4  -3  -3 -19.666 22.6109   3
   4  -3  -3 8.46898 19.6815   5
   4   3  -3 22.5181 13.3242   5
   4   3  -3 24.0704 23.9571   3
  -4   3   3 -23.596 21.4272   1
  -4   3   3 17.3063 24.3234   4
  -3  -3   3 2271.00 88.3048   1
   3  -3  -3 2306.57 88.3400   5
   3  -3  -3 2144.14 90.8683   3
   3   3  -3 2222.54 80.5546   5
  -3   3   3 2280.25 90.2786   4
   3   3  -3 2267.86 88.9511   3
  -3   3   3 2246.88 89.9879   1
   2  -3  -3 12.7376 23.2349   5
  -2  -3   3 49.5621 17.7771   2
   2  -3  -3 37.9205 24.3782   3
  -2  -3   3 50.3993 24.8420   1
  -2   3   3 51.5131 23.1034   1
   2   3  -3 36.0879 24.5311   3
  -2   3   3 50.9139 21.6784   4
   1  -3  -3 406.991 42.5301   3
   1  -3  -3 358.670 38.7290   5
  -1  -3   3 329.186 37.3229   1
  -1  -3   3 335.525 32.4333   2
  -1   3   3 370.081 38.3911   1
  -1   3   3 283.259 32.5062   4
   1   3  -3 422.068 40.7149   4
   0  -3  -3 120.777 27.1158   5
   0  -3   3 94.4756 25.9256   1
   0  -3   3 82.6064 22.5335   2
   0   3   3 128.148 28.0161   2
   0   3  -3 87.7703 25.1167   4
   0   3   3 102.302 21.4821   1
   1  -3   3 3738.63 130.714   2
   1  -3   3 3677.97 130.408   1
  -1  -3  -3 3816.79 132.670   5
   1  -3   3 3620.61 129.332   3
  -1   3  -3 3667.19 129.941   4
   1   3   3 3710.70 132.614   2
   1   3   3 3626.95 121.229   1
   2  -3   3 -13.492 22.3787   2
   2  -3   3 -3.8495 23.1176   1
   2  -3   3 9.89933 23.6553   3
  -2  -3  -3 14.2870 11.8923   4
  -2  -3  -3 21.2783 26.7740   5
  -2   3  -3 -23.895 21.0269   4
   2   3   3 2.49402 8.22915   1
   2   3   3 -0.1702 24.0438   2
   3  -3   3 1144.07 63.8349   3
  -3  -3  -3 1154.96 45.7804   4
   3  -3   3 1086.25 62.8583   2
   3  -3   3 1136.32 59.1826   1
  -3  -3  -3 1253.12 65.2494   5
   3   3   3 1213.39 61.1247   3
   3   3   3 1212.53 65.6688   2
  -3   3  -3 1157.87 59.8537   4
   4  -3   3 219.232 34.3261   3
   4  -3   3 157.052 31.8985   2
   4  -3   3 149.227 26.7191   1
  -4  -3  -3 233.836 23.8962   4
   4   3   3 308.529 42.6632   2
   4   3   3 187.367 31.7797   3
  -4   3  -3 149.267 29.0550   4
   5  -3   3 2864.67 122.816   2
   5  -3   3 2930.41 122.372   3
  -5  -3  -3 2907.73 105.217   4
   5  -3   3 3065.59 112.418   1
   5   3   3 3029.84 119.169   2
  -5   3  -3 3062.64 119.936   4
   5   3   3 3032.30 123.284   3
   6  -3   3 -7.8489 28.8527   3
   6  -3   3 -5.5712 19.8930   1
   6  -3   3 -27.616 25.4572   2
  -6  -3  -3 -13.936 16.5883   4
  -6   3  -3 -14.363 26.1106   4
   6   3   3 10.7168 27.6246   3
   6   3   3 -17.856 26.1066   2
   7  -3   3 1477.20 87.2219   3
  -7  -3  -3 1440.08 68.3050   4
   7  -3   3 1469.35 66.9546   1
   7  -3   3 1459.01 83.6496   2
  -7   3  -3 1477.75 82.4773   4
   7   3   3 1382.36 79.9532   2
   7   3   3 1378.88 84.0322   3
   8  -3   3 239.076 43.6466   2
   8  -3   3 93.0438 40.9049   3
  -8  -3  -3 141.804 29.9118   4
   8   3   3 175.113 42.6158   3
   8   3   3 179.774 40.2034   2
  -8   3  -3 175.388 37.0801   4
   9  -3   3 607.932 73.3760   3
   9  -3   3 581.301 66.9324   2
   9   3   3 672.383 67.7910   2
  -9   3  -3 617.496 67.0610   4
   9   3   3 625.800 70.8259   3
  10  -3   3 48.5425 45.9763   3
  10  -3   3 112.978 44.8375   2
  10   3   3 137.362 48.6600   3
  10   3   3 160.428 46.7202   2
 -10   3  -3 153.116 42.0336   4
  11  -3   3 641.001 76.8226   2
  11  -3   3 509.375 72.9906   3
 -11   3  -3 638.295 69.2740   4
  11   3   3 637.284 80.7800   3
  12  -3   3 406.881 65.4367   2
  12  -3   3 182.659 57.2910   3
  12   3   3 152.161 56.0929   3
  13  -3   3 284.946 65.6254   3
  13  -3   3 364.072 68.5221   2
  13   3   3 311.641 68.1121   3
  15  -4  -3 194.316 64.0906   3
 -15   4   3 297.166 66.7776   4
  15   4  -3 205.359 70.6007   3
  14  -4  -3 93.8395 56.1374   3
  14   4  -3 100.661 53.5970   3
 -14   4   3 43.8068 50.4965   4
  13  -4  -3 313.714 65.8227   3
  13   4  -3 343.942 64.9648   3
 -13   4   3 305.183 65.6188   4
  12  -4  -3 398.407 57.8508   2
  12  -4  -3 346.361 62.3910   3
 -12  -4   3 297.076 54.2046   4
 -12   4   3 357.767 53.8018   1
 -12   4   3 475.011 65.4342   4
  12   4  -3 330.507 59.0529   3
  11  -4  -3 248.989 43.9944   2
 -11  -4   3 311.640 48.9157   4
  11  -4  -3 277.024 71.9447   5
  11  -4  -3 300.275 58.2953   3
 -11   4   3 183.225 44.2511   1
  11   4  -3 236.765 51.4788   3
 -11   4   3 199.951 50.3659   4
  10  -4  -3 367.039 51.8928   5
  10  -4  -3 391.214 52.4102   2
 -10  -4   3 388.628 52.5996   4
  10  -4  -3 404.819 60.2566   3
  10  -4  -3 328.041 44.5874   1
 -10   4   3 360.251 55.2339   4
  10   4  -3 225.880 51.7275   3
 -10   4   3 371.623 50.4941   1
   9  -4  -3 183.847 46.9419   3
   9  -4  -3 298.959 42.0628   2
   9  -4  -3 195.816 34.8336   5
   9  -4  -3 252.890 35.6186   1
  -9  -4   3 202.508 38.7277   4
  -9   4   3 105.508 34.7103   1
   9   4  -3 211.618 43.1237   3
  -9   4   3 180.200 44.6585   4
  -8  -4   3 339.524 39.3965   1
   8  -4  -3 355.136 45.3515   1
   8  -4  -3 239.458 45.2060   3
  -8  -4   3 320.007 44.5251   4
   8  -4  -3 330.049 44.8194   5
   8  -4  -3 284.715 42.0360   2
   8   4  -3 328.612 29.6470   2
   8   4  -3 353.826 46.7937   3
  -8   4   3 402.455 50.8127   1
  -8   4   3 385.846 54.3901   4
   7  -4  -3 226.943 36.6195   2
   7  -4  -3 157.139 38.7012   3
   7  -4  -3 230.801 33.7617   1
  -7  -4   3 242.249 35.6807   1
   7  -4  -3 203.321 29.6734   5
  -7  -4   3 252.076 36.2154   4
   7   4  -3 246.979 36.6514   3
   7   4  -3 227.380 23.3277   2
  -7   4   3 237.903 40.1194   4
  -7   4   3 197.594 33.8995   1
  -6  -4   3 1719.20 75.2852   1
   6  -4  -3 1764.60 77.4074   5
   6  -4  -3 1863.48 81.7383   2
  -6  -4   3 1661.03 83.5591   4
   6  -4  -3 1664.72 78.9566   1
   6  -4  -3 1585.01 85.8933   3
  -6   4   3 1842.75 85.2112   4
   6   4  -3 1668.33 60.6853   2
  -6   4   3 1768.68 84.5329   1
   6   4  -3 1745.06 82.8642   3
   5  -4  -3 13.2976 22.2537   1
   5  -4  -3 35.4221 26.3762   3
   5  -4  -3 14.2309 24.0290   5
  -5  -4   3 25.9399 21.5785   1
   5   4  -3 41.3157 10.1736   2
   5   4  -3 45.6931 11.0412   1
  -5   4   3 31.2304 26.7386   4
   5   4  -3 63.2563 23.7193   3
  -5   4   3 25.9243 24.4210   1
   5   4  -3 34.1145 8.49941   5
   4  -4  -3 2070.15 85.5917   5
  -4  -4   3 2071.12 82.0797   1
   4  -4  -3 2120.00 89.7599   3
  -4   4   3 2102.04 87.5579   4
   4   4  -3 2057.06 72.1008   5
  -4   4   3 2038.77 90.0242   1
   4   4  -3 2135.81 85.6635   3
  -3  -4   3 -8.6992 19.6932   1
   3  -4  -3 -6.0259 23.2743   3
   3  -4  -3 6.10960 21.7539   5
  -3  -4   3 -9.4580 11.3582   2
  -3   4   3 9.57089 23.1894   1
  -3   4   3 27.6512 22.9424   4
   3   4  -3 -2.7416 18.0030   3
  -2  -4   3 454.715 29.5112   2
   2  -4  -3 335.962 39.2666   3
   2  -4  -3 330.449 38.6785   5
  -2  -4   3 393.695 39.9207   1
   2   4  -3 308.314 36.5865   3
  -2   4   3 321.155 37.9147   1
  -2   4   3 401.621 38.9184   4
   1  -4  -3 65.3265 25.0111   5
  -1  -4   3 35.2618 16.7543   2
  -1  -4   3 54.3529 24.0240   1
   1  -4  -3 45.9117 24.4181   3
  -1   4   3 16.9724 16.4612   4
  -1   4   3 63.0922 23.2713   1
   1   4  -3 63.5281 26.5246   4
   0  -4  -3 2093.02 85.1544   5
   0  -4   3 2027.93 84.0576   1
   0  -4   3 2088.00 81.4922   2
   0   4   3 2113.66 79.1312   1
   0   4   3 2179.63 74.0311   4
   0   4  -3 2075.38 85.1845   4
   0   4   3 2083.61 84.2920   2
   1  -4   3 353.644 36.6518   2
   1  -4   3 249.694 33.9601   3
  -1  -4  -3 317.238 43.6107   5
   1  -4   3 333.478 38.1227   1
   1   4   3 292.970 39.7494   2
   1   4   3 253.949 24.5857   1
  -1   4  -3 285.601 38.7087   4
   2  -4   3 1647.85 73.9749   3
   2  -4   3 1632.05 75.7069   2
  -2  -4  -3 1681.18 74.1421   5
   2  -4   3 1739.89 74.0624   1
   2   4   3 1729.30 76.1192   2
  -2   4  -3 1624.65 74.7949   4
   3  -4   3 3.37057 24.2051   2
  -3  -4  -3 -1.0856 9.27120   4
   3  -4   3 -17.273 23.0377   3
   3  -4   3 19.1120 23.2965   1
  -3  -4  -3 3.19563 21.9875   5
  -3   4  -3 10.8943 23.1524   4
   3   4   3 -15.658 23.7287   3
   3   4   3 29.8204 26.9861   2
  -4  -4  -3 1507.69 54.8689   4
  -4  -4  -3 1348.15 70.8595   5
   4  -4   3 1390.30 73.6906   3
   4  -4   3 1458.51 70.7569   1
   4  -4   3 1506.36 75.7532   2
  -4   4  -3 1544.39 73.7282   4
   4   4   3 1497.94 75.1983   3
   4   4   3 1425.01 71.1652   2
   5  -4   3 24.5013 23.1399   1
   5  -4   3 46.2614 29.2679   3
  -5  -4  -3 50.1521 25.6797   5
   5  -4   3 35.7842 28.7781   2
  -5  -4  -3 40.4514 15.3651   4
   5   4   3 82.2814 29.2516   2
   5   4   3 17.6759 27.0452   3
  -5   4  -3 40.1132 27.1295   4
  -6  -4  -3 348.855 32.3420   4
   6  -4   3 479.832 58.0383   2
   6  -4   3 424.247 42.5848   1
  -6  -4  -3 427.305 45.5692   5
   6  -4   3 439.386 52.9346   3
   6   4   3 429.618 44.1753   2
   6   4   3 465.501 50.0773   3
  -6   4  -3 401.552 47.3861   4
  -7  -4  -3 274.500 33.3077   4
  -7  -4  -3 324.594 44.5175   5
   7  -4   3 324.820 42.1575   1
   7  -4   3 281.193 46.7711   3
   7  -4   3 298.101 44.9537   2
  -7   4  -3 307.169 43.5371   4
   7   4   3 311.742 45.4665   3
   7   4   3 323.730 43.2719   2
  -8  -4  -3 572.175 54.0079   5
   8  -4   3 535.495 67.5502   3
   8  -4   3 591.477 60.6543   1
   8  -4   3 445.489 56.4621   2
   8   4   3 610.865 60.3337   2
   8   4   3 586.527 63.6780   3
  -8   4  -3 491.215 57.5634   4
   9  -4   3 354.896 54.8646   2
   9  -4   3 293.387 54.8918   3
  -9   4  -3 313.376 50.6706   4
   9   4   3 273.075 47.6399   2
   9   4   3 293.494 53.2331   3
  10  -4   3 702.470 77.1557   2
  10  -4   3 504.119 74.7528   3
  10   4   3 840.138 75.3309   2
  10   4   3 516.505 73.4233   3
 -10   4  -3 689.134 74.2016   4
  11  -4   3 221.794 54.1295   2
  11  -4   3 255.129 62.6110   3
  11   4   3 278.162 59.7007   3
 -11   4  -3 246.902 54.5926   4
  12  -4   3 193.734 59.3187   2
  12  -4   3 99.8899 52.9650   3
  12   4   3 101.159 59.2730   3
 -12   4  -3 141.348 52.1709   4
  13  -4   3 200.891 60.9506   2
  13  -4   3 204.832 62.5323   3
  13   4   3 75.7597 55.0440   3
  14  -5  -3 415.341 74.4535   3
  14   5  -3 291.194 69.4997   3
 -14   5   3 426.004 73.6482   4
  13  -5  -3 66.5794 49.9005   2
  13  -5  -3 -1.2202 46.6846   3
  13   5  -3 164.756 54.8536   3
 -13   5   3 148.411 53.9154   4
  12  -5  -3 575.318 77.6172   3
 -12  -5   3 351.909 53.5687   4
  12  -5  -3 309.156 54.1670   2
  12   5  -3 370.000 59.3548   3
 -12   5   3 385.931 57.8485   1
 -12   5   3 410.328 62.9122   4
  11  -5  -3 291.055 53.0635   2
  11  -5  -3 187.991 53.2172   3
  11  -5  -3 283.275 46.6085   5
 -11  -5   3 316.527 51.1262   4
  11   5  -3 343.266 54.2242   3
 -11   5   3 343.337 53.2891   1
 -11   5   3 176.434 49.6798   4
  10  -5  -3 298.515 46.5394   2
 -10  -5   3 288.725 48.4538   4
  10  -5  -3 303.235 45.1656   5
  10  -5  -3 295.961 56.4770   3
  10  -5  -3 307.471 40.5671   1
 -10   5   3 292.726 51.7090   4
  10   5  -3 377.092 55.6184   3
 -10   5   3 261.929 46.9809   1
   9  -5  -3 74.4129 30.5833   1
   9  -5  -3 21.5045 37.3639   3
   9  -5  -3 55.4031 31.2889   5
   9  -5  -3 25.7445 30.9810   2
  -9  -5   3 95.1546 31.7419   4
  -9   5   3 61.1139 36.0135   1
   9   5  -3 63.0278 33.9309   3
  -9   5   3 88.5320 39.8538   4
  -8  -5   3 359.135 46.9648   4
   8  -5  -3 342.994 47.2955   5
   8  -5  -3 426.676 57.5055   3
  -8  -5   3 252.133 33.5984   1
   8  -5  -3 299.046 39.5090   1
   8  -5  -3 327.304 45.9141   2
  -8   5   3 235.482 40.4312   1
   8   5  -3 250.919 39.8251   3
  -8   5   3 390.489 50.3134   4
   7  -5  -3 844.102 57.2665   5
  -7  -5   3 851.021 51.6896   1
   7  -5  -3 772.469 58.2206   2
  -7  -5   3 780.649 55.0859   4
   7  -5  -3 803.855 64.5637   3
   7  -5  -3 857.941 57.6007   1
  -7   5   3 913.578 65.3265   4
   7   5  -3 764.118 33.7932   2
   7   5  -3 867.989 60.6765   3
  -7   5   3 839.269 60.0723   1
   6  -5  -3 830.893 60.1324   3
   6  -5  -3 758.638 54.7552   5
   6  -5  -3 782.093 54.9997   2
  -6  -5   3 790.432 48.1250   1
   6  -5  -3 690.057 51.3433   1
  -6   5   3 703.576 57.8557   1
   6   5  -3 747.205 27.9503   2
  -6   5   3 828.841 59.5809   4
   6   5  -3 703.393 52.6894   3
   5  -5  -3 741.684 54.2958   3
  -5  -5   3 748.106 45.3091   1
   5  -5  -3 743.573 51.6556   1
   5  -5  -3 779.955 54.1612   5
  -5   5   3 714.682 50.1026   4
  -5   5   3 724.390 53.1862   1
   5   5  -3 732.787 49.9960   3
  -4  -5   3 262.778 33.2552   1
   4  -5  -3 242.582 31.8376   5
   4  -5  -3 239.544 33.8380   3
  -4   5   3 213.194 34.0522   1
  -4   5   3 180.873 32.1996   4
   4   5  -3 187.010 21.3634   5
   4   5  -3 202.272 26.9966   3
   3  -5  -3 229.588 30.3447   5
   3  -5  -3 225.259 31.5240   3
  -3  -5   3 169.819 20.7737   2
  -3  -5   3 203.903 27.7745   1
   3   5  -3 155.873 25.2573   3
  -3   5   3 167.376 29.7368   4
  -3   5   3 236.989 33.5501   1
   2  -5  -3 88.4478 25.9037   5
  -2  -5   3 85.0136 24.5527   1
   2  -5  -3 53.7299 23.8777   3
  -2  -5   3 72.4984 15.9896   2
  -2   5   3 91.6515 27.5652   1
   2   5  -3 104.341 23.3098   3
  -2   5   3 66.1494 22.2424   4
  -1  -5   3 835.448 41.5543   2
   1  -5  -3 822.843 51.5491   5
  -1  -5   3 868.438 53.2839   1
   1  -5  -3 837.978 52.9665   3
  -1   5   3 804.461 43.8362   4
  -1   5   3 904.213 48.1250   1
   1   5  -3 800.623 51.1738   4
   0  -5   3 125.660 23.1570   2
   0  -5   3 98.5060 26.9932   1
   0  -5  -3 52.9285 25.5235   5
   0   5   3 98.3781 21.7076   1
   0   5   3 97.0841 16.7741   4
   0   5  -3 68.1115 25.9416   4
  -1  -5  -3 710.227 47.5259   5
   1  -5   3 805.134 50.0176   1
   1  -5   3 697.429 47.8679   2
   1  -5   3 679.162 43.2446   3
   1   5   3 723.219 29.9369   4
  -1   5  -3 760.931 46.6994   4
   1   5   3 709.515 35.1499   1
   1   5   3 734.897 48.4487   2
   2  -5   3 256.556 33.2688   1
   2  -5   3 337.640 40.3894   2
  -2  -5  -3 334.809 36.4338   5
   2  -5   3 327.638 37.5189   3
   2   5   3 243.639 32.2196   2
  -2   5  -3 330.555 40.0661   4
  -3  -5  -3 1803.65 77.3422   5
   3  -5   3 1582.61 79.0262   2
   3  -5   3 1639.24 76.5063   1
   3  -5   3 1769.52 79.5124   3
   3   5   3 1690.58 77.2864   3
   3   5   3 1844.54 81.6144   2
  -3   5  -3 1610.84 78.7436   4
   4  -5   3 16.9073 24.1048   1
   4  -5   3 12.2510 27.4532   2
   4  -5   3 -24.458 23.0219   3
  -4  -5  -3 10.7712 8.80457   4
  -4  -5  -3 52.5567 25.3507   5
   4   5   3 67.0061 25.1625   3
   4   5   3 26.1793 25.6414   2
  -4   5  -3 -4.7470 24.5079   4
   5  -5   3 680.311 57.0515   3
  -5  -5  -3 744.138 33.9075   4
   5  -5   3 701.584 57.7867   2
  -5  -5  -3 753.279 52.3033   5
   5  -5   3 745.118 54.5605   1
   5   5   3 690.013 54.5852   2
  -5   5  -3 719.025 55.0320   4
   5   5   3 602.613 54.7072   3
   6  -5   3 156.444 37.6546   2
  -6  -5  -3 171.871 31.7823   5
  -6  -5  -3 191.365 25.5100   4
   6  -5   3 181.418 31.5302   1
[truncated: 11,434,056 more chars]
